# Supplementary material for: Subpopulation-proteomics reveal growth rate, but not cell cycling, as a major impact on protein composition in Pseudomonas putida KT2440
Source: AMB Express. 2014 Aug 29;4:71. doi: 10.1186/s13568-014-0071-6 (PMC4230896; doi:10.1186/s13568-014-0071-6)
Supplement: Additional file 1: — Dataset of the label-free quantification (LFQ) values that were used for further analysis of differences in protein pattern. [file s13568-014-0071-6-S1.xlsx]

## Sheet: Fold-Changes
Applied Microbiology and Biotechnology
Influence of cell cycle dynamics and growth rate on population heterogeneity analyzed by subpopulation proteomics in Pseudomonas putida KT2440
Sarah Lieder,a Michael Jahn,b Jana Seifertc,d, Martin von Bergenc,e,f, Susann Müllerb, Ralf Takorsa#
a Institute for Biochemical Engineering, University of Stuttgart, Allmandring 31, Stuttgart, Germany
b Department of Environmental Microbiology, Helmholtz Centre for Environmental Research—UFZ, Permoserstr. 15, 04318 Leipzig, Germany
c Department of Proteomics, Helmholtz Centre for Environmental Research—UFZ, Permoserstr. 15, 04318 Leipzig, Germany
d Institute of Animal Nutrition, University of Hohenheim, Emil-Wolff-Straße 8 and 10, 70599 Stuttgart, Germany
e Department of Metabolomics, Helmholtz Centre for Environmental Research—UFZ, Permoserstr. 15, 04318 Leipzig, Germany
f Department of Biotechnology, Chemistry and Environmental Engineering, University of Aalborg, Sohngaardsholmsvej 49, 9000 Aalborg, Denmark
#Address correspondence to Ralf Takors, takors@ibvt.uni-stuttgart.de, phone +49 711 685 64574, fax +49 711 685 65164
Supplementary Dataset S1 Dataset of the label-free quantification (LFQ) values that were used for further analysis of differences in protein pattern.
Gene	Fold-change											p-value (Student-t-test)											Annotation
LocusTag	D01_C1n.rel	D01_C2n.rel	D02_C1n.rel	D02_C2n.rel	D02_TS.rel	D02_TP.rel	D07_C2n.rel	D07_CXn.rel	D01_C1nC2n.rel	D02_C1nC2n.rel	D07_C2nCxn.rel	D01_C1n.ttest	D01_C2n.ttest	D02_C1n.ttest	D02_C2n.ttest	D02_TS.ttest	D02_TP.ttest	D07_C2n.ttest	D07_CXn.ttest	D01_C1nC2n.ttest	D02_C1nC2n.ttest	D07_C2nCxn.ttest	Gene.Name	Product.Name	COG.metabolism	COG.pathway	pathway.number	Kegg.system	Kegg.metabolism	Kegg.pathway
PP_0003	NA	NA	NA	NA	NA	NA	NA	NA	NA	NA	NA	NA	NA	NA	NA	NA	NA	NA	NA	NA	NA	NA	gidB	16S rRNA methyltransferase GidB	Cellular processing and signaling	Cell wall/membrane/envelope biogenesis	1	not annotated in KEGG	not annotated in KEGG	not annotated in KEGG
PP_0004	NA	NA	NA	NA	NA	NA	NA	NA	0.637688	NA	NA	NA	NA	NA	NA	NA	NA	NA	NA	NA	NA	NA	gidA	tRNA uridine 5-carboxymethylaminomethyl modification enzyme GidA	Cellular processing and signaling	Cell cycle control, cell division, chromosome partitioning	1	not annotated in KEGG	not annotated in KEGG	not annotated in KEGG
PP_0006	0.863684	0.615296	1.04187	1.05907	1	0.913913	2.54712	2.11316	1.40369	0.983754	1.20536	NA	0.287013	0.591153	0.663413	NA	0.595215	0.0392318	0.00912	NA	0.930553	0.115368	yidC	inner membrane protein translocase component YidC	Cellular processing and signaling	Cell motility	3070	Environmental Information Processing	Membrane Transport	Bacterial secretion system
PP_0006	0.863684	0.615296	1.04187	1.05907	1	0.913913	2.54712	2.11316	1.40369	0.983754	1.20536	NA	0.287013	0.591153	0.663413	NA	0.595215	0.0392318	0.00912	NA	0.930553	0.115368	yidC	inner membrane protein translocase component YidC	Cellular processing and signaling	Cell motility	3060	Genetic Information Processing	Folding-, Sorting and Degradation	Protein Export
PP_0010	NA	0.914444	0.894745	0.840089	1	NA	0.584856	0.866645	NA	1.06506	0.67485	NA	0.253931	0.806202	0.567579	NA	NA	0.355666	0.0275064	NA	0.758275	0.480789	dnaA	chromosomal replication initiation protein	Information storage and processing	Replication, recombination and repair	2020	Environmental Information Processing	Signal Transduction	Two-component system
PP_0011	1.14498	1.22888	1.17708	1.27214	1	1.28014	0.584025	0.304964	0.931729	0.925281	1.91506	0.505058	0.0578615	0.0838966	0.303418	NA	0.570198	NA	0.109831	0.705398	0.565743	NA	dnaN	DNA polymerase III subunit beta	Information storage and processing	Replication, recombination and repair	3030	Genetic Information Processing	Replication and Repair	DNA replication
PP_0011	1.14498	1.22888	1.17708	1.27214	1	1.28014	0.584025	0.304964	0.931729	0.925281	1.91506	0.505058	0.0578615	0.0838966	0.303418	NA	0.570198	NA	0.109831	0.705398	0.565743	NA	dnaN	DNA polymerase III subunit beta	Information storage and processing	Replication, recombination and repair	3440	Genetic Information Processing	Replication and Repair	Homologous recombination
PP_0011	1.14498	1.22888	1.17708	1.27214	1	1.28014	0.584025	0.304964	0.931729	0.925281	1.91506	0.505058	0.0578615	0.0838966	0.303418	NA	0.570198	NA	0.109831	0.705398	0.565743	NA	dnaN	DNA polymerase III subunit beta	Information storage and processing	Replication, recombination and repair	3430	Genetic Information Processing	Replication and Repair	Mismatch repair
PP_0011	1.14498	1.22888	1.17708	1.27214	1	1.28014	0.584025	0.304964	0.931729	0.925281	1.91506	0.505058	0.0578615	0.0838966	0.303418	NA	0.570198	NA	0.109831	0.705398	0.565743	NA	dnaN	DNA polymerase III subunit beta	Information storage and processing	Replication, recombination and repair	230	Metabolism	Nucleotide Metabolism	Purine metabolism
PP_0011	1.14498	1.22888	1.17708	1.27214	1	1.28014	0.584025	0.304964	0.931729	0.925281	1.91506	0.505058	0.0578615	0.0838966	0.303418	NA	0.570198	NA	0.109831	0.705398	0.565743	NA	dnaN	DNA polymerase III subunit beta	Information storage and processing	Replication, recombination and repair	240	Metabolism	Nucleotide Metabolism	Pyrimidine metabolism
PP_0013	0.964243	0.933885	1.05723	1.06677	1	1.02274	1.56418	1.3542	1.03251	0.991064	1.15506	0.879563	0.029837	0.442075	0.793845	NA	0.922003	0.223334	0.0482115	0.895703	0.959932	0.533504	gyrB	DNA gyrase subunit B	Information storage and processing	Replication, recombination and repair	1	not annotated in KEGG	not annotated in KEGG	not annotated in KEGG
PP_0060	0.92309	1.02246	1.10886	1.04074	1	0.968182	1.61074	1.17546	0.902809	1.06545	1.3703	0.0269754	0.897472	0.0259897	0.441118	NA	0.710528	0.119964	0.128376	0.610296	0.325905	0.116562	glyS	glycyl-tRNA synthetase subunit beta	Information storage and processing	Translation, ribosomal structure and biogenesis	970	Genetic Information Processing	Translation	Aminoacyl-tRNA biosynthesis
PP_0061	NA	NA	NA	NA	NA	NA	NA	NA	NA	NA	NA	NA	NA	NA	NA	NA	NA	NA	NA	NA	NA	NA	glyQ	glycyl-tRNA synthetase subunit alpha	Information storage and processing	Translation, ribosomal structure and biogenesis	970	Genetic Information Processing	Translation	Aminoacyl-tRNA biosynthesis
PP_0082	1.15568	0.727777	1.04539	0.777808	1	1.02533	1.68696	2.74177	1.58796	1.34402	0.615283	NA	0.299458	0.914611	0.405577	NA	0.887512	0.366356	0.0820246	NA	0.363613	0.130889	trpA	tryptophan synthase subunit alpha	Metabolism	Amino acid transport and metabolism	260	Metabolism	Amino Acid Metabolism	Alanine- aspartate and glutamate metabolism
PP_0082	1.15568	0.727777	1.04539	0.777808	1	1.02533	1.68696	2.74177	1.58796	1.34402	0.615283	NA	0.299458	0.914611	0.405577	NA	0.887512	0.366356	0.0820246	NA	0.363613	0.130889	trpA	tryptophan synthase subunit alpha	Metabolism	Amino acid transport and metabolism	400	Metabolism	Amino Acid Metabolism	Phenylalanine-, tyrosine and tryptophan biosynthesis
PP_0083	0.615007	1.00839	1.17077	0.787259	1	0.673313	1.93267	2.47097	0.609893	1.48714	0.782149	NA	0.915251	0.341427	0.206068	NA	0.508569	0.0455845	0.0239191	NA	0.269614	0.1421	trpB	tryptophan synthase subunit beta	Metabolism	Amino acid transport and metabolism	260	Metabolism	Amino Acid Metabolism	Alanine- aspartate and glutamate metabolism
PP_0083	0.615007	1.00839	1.17077	0.787259	1	0.673313	1.93267	2.47097	0.609893	1.48714	0.782149	NA	0.915251	0.341427	0.206068	NA	0.508569	0.0455845	0.0239191	NA	0.269614	0.1421	trpB	tryptophan synthase subunit beta	Metabolism	Amino acid transport and metabolism	400	Metabolism	Amino Acid Metabolism	Phenylalanine-, tyrosine and tryptophan biosynthesis
PP_0096	1.00473	1.04838	0.630753	0.902908	1	1.01321	0.738531	0.88702	0.958363	0.69858	0.832598	NA	0.251347	0.170169	0.210253	NA	0.906999	0.0127541	0.120037	NA	0.155509	0.113667	prlC	oligopeptidase A	Metabolism	Amino acid transport and metabolism	1	not annotated in KEGG	not annotated in KEGG	not annotated in KEGG
PP_0100	0.926573	1.76511	1.12204	1.23131	1	0.936427	0.878343	0.691276	0.524937	0.911261	1.27061	0.709069	0.355654	0.617066	0.483479	NA	0.795442	0.592328	0.115848	0.237982	0.232558	0.329389	cynT	carbonate dehydratase	Metabolism	Inorganic ion transport and metabolism	910	Metabolism	Metabolism of Terpenoids and Polyketides	Limonene and pinene degradation
PP_0103	NA	NA	NA	NA	NA	NA	NA	NA	NA	NA	NA	NA	NA	NA	NA	NA	NA	NA	NA	NA	NA	NA		cytochrome c oxidase; subunit II	Metabolism	Energy production and conversion	190	Metabolism	Energy Metabolism	Oxidative phosphorylation
PP_0106	NA	NA	NA	NA	NA	NA	NA	NA	1.00716	NA	NA	NA	NA	NA	NA	NA	NA	NA	NA	NA	NA	NA		cytochrome c oxidase; subunit III	Metabolism	Energy production and conversion	190	Metabolism	Energy Metabolism	Oxidative phosphorylation
PP_0116	0.993525	1.21264	0.826114	0.825211	1	0.84384	0.53782	0.340778	0.81931	1.00109	1.57821	0.918614	0.534196	0.208198	0.145602	NA	0.755131	0.0577678	0.0777491	0.448812	0.968629	0.355186		lipoprotein	Not annotated in COG	Not annotated in COG	1	not annotated in KEGG	not annotated in KEGG	not annotated in KEGG
PP_0123	0.985898	1.1279	0.805109	0.775235	1	0.56699	0.879742	0.977356	0.874103	1.03854	0.900124	0.89846	0.285554	0.459633	0.525343	NA	0.00574001	0.370236	0.578119	0.515773	0.954255	0.532342	polA	DNA polymerase I	Information storage and processing	Replication, recombination and repair	3410	Genetic Information Processing	Replication and Repair	Base excision repair
PP_0123	0.985898	1.1279	0.805109	0.775235	1	0.56699	0.879742	0.977356	0.874103	1.03854	0.900124	0.89846	0.285554	0.459633	0.525343	NA	0.00574001	0.370236	0.578119	0.515773	0.954255	0.532342	polA	DNA polymerase I	Information storage and processing	Replication, recombination and repair	3030	Genetic Information Processing	Replication and Repair	DNA replication
PP_0123	0.985898	1.1279	0.805109	0.775235	1	0.56699	0.879742	0.977356	0.874103	1.03854	0.900124	0.89846	0.285554	0.459633	0.525343	NA	0.00574001	0.370236	0.578119	0.515773	0.954255	0.532342	polA	DNA polymerase I	Information storage and processing	Replication, recombination and repair	3440	Genetic Information Processing	Replication and Repair	Homologous recombination
PP_0123	0.985898	1.1279	0.805109	0.775235	1	0.56699	0.879742	0.977356	0.874103	1.03854	0.900124	0.89846	0.285554	0.459633	0.525343	NA	0.00574001	0.370236	0.578119	0.515773	0.954255	0.532342	polA	DNA polymerase I	Information storage and processing	Replication, recombination and repair	3420	Genetic Information Processing	Replication and Repair	Nucleotide excision repair
PP_0123	0.985898	1.1279	0.805109	0.775235	1	0.56699	0.879742	0.977356	0.874103	1.03854	0.900124	0.89846	0.285554	0.459633	0.525343	NA	0.00574001	0.370236	0.578119	0.515773	0.954255	0.532342	polA	DNA polymerase I	Information storage and processing	Replication, recombination and repair	230	Metabolism	Nucleotide Metabolism	Purine metabolism
PP_0123	0.985898	1.1279	0.805109	0.775235	1	0.56699	0.879742	0.977356	0.874103	1.03854	0.900124	0.89846	0.285554	0.459633	0.525343	NA	0.00574001	0.370236	0.578119	0.515773	0.954255	0.532342	polA	DNA polymerase I	Information storage and processing	Replication, recombination and repair	240	Metabolism	Nucleotide Metabolism	Pyrimidine metabolism
PP_0140	NA	NA	NA	NA	NA	NA	NA	NA	NA	NA	NA	NA	NA	NA	NA	NA	NA	NA	NA	NA	NA	NA		hypothetical protein	Poorly characterized	General function prediction only	1	not annotated in KEGG	not annotated in KEGG	not annotated in KEGG
PP_0158	NA	NA	NA	NA	NA	NA	NA	NA	NA	NA	NA	NA	NA	NA	NA	NA	NA	NA	NA	NA	NA	NA	gcdH	acyl-CoA dehydrogenase domain-containing protein	Metabolism	Lipid transport and metabolism	362	Metabolism	Xenobiotics Biodegradation and Metabolism	Benzoate degradation
PP_0158	NA	NA	NA	NA	NA	NA	NA	NA	NA	NA	NA	NA	NA	NA	NA	NA	NA	NA	NA	NA	NA	NA	gcdH	acyl-CoA dehydrogenase domain-containing protein	Metabolism	Lipid transport and metabolism	71	Metabolism	Lipid metabolism	Fatty acid biosynthesis
PP_0158	NA	NA	NA	NA	NA	NA	NA	NA	NA	NA	NA	NA	NA	NA	NA	NA	NA	NA	NA	NA	NA	NA	gcdH	acyl-CoA dehydrogenase domain-containing protein	Metabolism	Lipid transport and metabolism	310	Metabolism	Amino Acid Metabolism	Lysine degradation
PP_0158	NA	NA	NA	NA	NA	NA	NA	NA	NA	NA	NA	NA	NA	NA	NA	NA	NA	NA	NA	NA	NA	NA	gcdH	acyl-CoA dehydrogenase domain-containing protein	Metabolism	Lipid transport and metabolism	380	Metabolism	Amino Acid Metabolism	Tryptophan metabolism
PP_0165	1.23827	0.564448	NA	NA	1	1.01527	NA	0.548545	2.19377	NA	NA	NA	0.452496	NA	NA	NA	0.950201	NA	NA	NA	NA	NA		GGDEF domain-containing protein	Cellular processing and signaling	Signal transduction mechanisms	1	not annotated in KEGG	not annotated in KEGG	not annotated in KEGG
PP_0166	0.788919	0.933496	0.838272	0.912678	1	0.94882	0.639497	0.818018	0.845123	0.918475	0.781764	NA	0.110827	0.0839931	0.488275	NA	0.459982	0.0287378	0.251195	NA	0.609313	0.204796		HlyD family type I secretion membrane fusion protein	Metabolism	Secondary metabolites biosynthesis, transport and catabolism	1	not annotated in KEGG	not annotated in KEGG	not annotated in KEGG
PP_0167	NA	NA	NA	NA	NA	NA	NA	NA	NA	NA	NA	NA	NA	NA	NA	NA	NA	NA	NA	NA	NA	NA		toxin secretion ATP-binding protein	Metabolism	Secondary metabolites biosynthesis, transport and catabolism	1	not annotated in KEGG	not annotated in KEGG	not annotated in KEGG
PP_0168	1.42893	2.13827	1.15567	1.19034	1	0.340336	1.31853	1.94191	0.668267	0.970872	0.678986	0.275489	0.264114	0.636892	0.275698	NA	0.178364	0.244914	0.124998	0.257148	0.859611	0.0594537		surface adhesion protein	Metabolism	Secondary metabolites biosynthesis, transport and catabolism	1	not annotated in KEGG	not annotated in KEGG	not annotated in KEGG
PP_0184	0.839998	0.936493	0.880784	0.911893	1	0.768159	0.835937	0.892134	0.896961	0.965885	0.937008	0.534505	0.403654	0.309723	0.619536	NA	0.397334	0.158229	0.473275	0.597354	0.721022	0.507471	argH	argininosuccinate lyase	Metabolism	Amino acid transport and metabolism	258	Metabolism	Amino Acid Metabolism	Alanine- aspartate and glutamate metabolism
PP_0184	0.839998	0.936493	0.880784	0.911893	1	0.768159	0.835937	0.892134	0.896961	0.965885	0.937008	0.534505	0.403654	0.309723	0.619536	NA	0.397334	0.158229	0.473275	0.597354	0.721022	0.507471	argH	argininosuccinate lyase	Metabolism	Amino acid transport and metabolism	330	Metabolism	Amino Acid Metabolism	Arginine and proline metabolism
PP_0185	1.52439	1.34672	1.08367	0.944641	1	1.19356	NA	0.758063	1.13193	1.14717	NA	0.262761	NA	NA	NA	NA	0.306704	NA	NA	NA	NA	NA	pprA	LytTR family two component transcriptional regulator	Cellular processing and signaling	Signal transduction mechanisms	2020	Environmental Information Processing	Signal Transduction	Two-component system
PP_0185	1.52439	1.34672	1.08367	0.944641	1	1.19356	NA	0.758063	1.13193	1.14717	NA	0.262761	NA	NA	NA	NA	0.306704	NA	NA	NA	NA	NA	pprA	LytTR family two component transcriptional regulator	Information storage and processing	Transcription	2020	Environmental Information Processing	Signal Transduction	Two-component system
PP_0188	1.01887	1.08493	0.881087	0.848341	1	0.959358	0.472183	0.681621	0.939109	1.0386	0.692735	0.0484035	0.38053	0.526895	0.477291	NA	0.054556	0.084439	0.196474	0.46549	0.220145	0.0937888		uroporphyrin-III C-methyltransferase	Poorly characterized	Function unknown	860	Metabolism	Metabolism of Cofactors and Vitamins	Porphyrin and chlorophyll metabolism
PP_0189	0.961914	1.00384	0.921549	0.825996	1	0.959376	0.421016	0.436263	0.958239	1.11568	0.965051	0.821957	0.894609	0.0136385	0.0670697	NA	0.385143	0.0164942	0.0376471	0.767532	0.131869	0.559006	hemY	HemY domain protein	Metabolism	Coenzyme transport and metabolism	1	not annotated in KEGG	not annotated in KEGG	not annotated in KEGG
PP_0194	1.50252	1.42092	0.466144	0.768237	1	0.621612	0.0861613	NA	1.05743	0.60677	NA	NA	0.639421	0.230732	0.725014	NA	0.320943	NA	NA	NA	0.498138	NA	algP	alginate regulatory protein AlgP	Not annotated in COG	Not annotated in COG	1	not annotated in KEGG	not annotated in KEGG	not annotated in KEGG
PP_0196	1.10851	0.822264	0.978646	1.11479	1	0.951017	3.27912	0.763494	1.34812	0.877877	4.29488	NA	0.524864	0.826095	0.66894	NA	NA	0.0751	NA	NA	0.708897	NA		ABC transporter ATP-binding protein	Poorly characterized	General function prediction only	1	not annotated in KEGG	not annotated in KEGG	not annotated in KEGG
PP_0213	0.852431	1.01067	1.12037	1.06738	1	1.126	0.531247	0.413784	0.843428	1.04964	1.28388	0.387556	0.970551	0.507989	0.673048	NA	0.474509	0.046978	0.0972653	0.432335	0.047598	0.281509	gabD	succinate-semialdehyde dehydrogenase I	Metabolism	Energy production and conversion	310	Metabolism	Amino Acid Metabolism	Lysine degradation
PP_0214	0.803078	0.888407	0.840875	0.904977	1	0.49992	0.328047	0.257338	0.903953	0.929168	1.27477	0.0500405	0.111837	0.277957	0.107698	NA	0.00689545	0.1184	0.079072	0.249837	0.607618	0.283224	gabT	4-aminobutyrate aminotransferase	Metabolism	Amino acid transport and metabolism	310	Metabolism	Amino Acid Metabolism	Lysine degradation
PP_0234	NA	NA	NA	NA	NA	NA	NA	NA	NA	NA	NA	NA	NA	NA	NA	NA	NA	NA	NA	NA	NA	NA	oprE	outer membrane porin	Not annotated in COG	Not annotated in COG	1	not annotated in KEGG	not annotated in KEGG	not annotated in KEGG
PP_0245	1.38101	0.549808	1.10613	0.648843	1	1.33749	1.74479	1.74532	2.5118	1.70478	0.999697	NA	0.437027	0.906261	0.617883	NA	0.458661	0.521747	0.390443	NA	0.265452	0.998767		S1 RNA-binding domain-containing protein	Poorly characterized	General function prediction only	1	not annotated in KEGG	not annotated in KEGG	not annotated in KEGG
PP_0258	NA	NA	NA	NA	NA	NA	NA	NA	1.00738	NA	NA	NA	NA	NA	NA	NA	NA	NA	NA	NA	NA	NA		LysM domain/BON superfamily protein	Poorly characterized	Function unknown	1	not annotated in KEGG	not annotated in KEGG	not annotated in KEGG
PP_0268	NA	NA	NA	NA	NA	NA	NA	NA	NA	NA	1.40069	NA	NA	NA	NA	NA	NA	NA	NA	NA	NA	0.400491	oprQ	outer membrane porin	Not annotated in COG	Not annotated in COG	1	not annotated in KEGG	not annotated in KEGG	not annotated in KEGG
PP_0287	0.986333	1.49227	0.882572	0.908157	1	1.11122	0.900445	0.902339	0.660964	0.971827	0.997901	0.930943	0.0410967	0.0183082	0.674175	NA	NA	0.722014	0.438824	0.11655	0.903149	0.990924		AsmA family protein	Cellular processing and signaling	Cell wall/membrane/envelope biogenesis	1	not annotated in KEGG	not annotated in KEGG	not annotated in KEGG
PP_0292	NA	NA	NA	NA	NA	NA	NA	NA	NA	NA	NA	NA	NA	NA	NA	NA	NA	NA	NA	NA	NA	NA	hisA	1-(5-phosphoribosyl)-5-[(5- phosphoribosylamino)methylideneamino] imidazole-4-carboxamide isomerase	Metabolism	Amino acid transport and metabolism	340	Metabolism	Amino Acid Metabolism	Histidine metabolism
PP_0294	NA	NA	NA	NA	NA	NA	NA	NA	NA	NA	NA	NA	NA	NA	NA	NA	NA	NA	NA	NA	NA	NA		glycine betaine/L-proline ABC transporter ATP-binding subunit	Cellular processing and signaling	Signal transduction mechanisms	2010	Environmental Information Processing	Membrane Transport	ABC transporter
PP_0328	NA	2.30996	NA	1.01846	1	NA	NA	NA	NA	NA	NA	NA	NA	NA	NA	NA	NA	NA	NA	NA	NA	NA	fdhA	formaldehyde dehydrogenase; glutathione-independent	Metabolism	Amino acid transport and metabolism	680	Metabolism	Energy Metabolism	Methane metabolism
PP_0328	NA	2.30996	NA	1.01846	1	NA	NA	NA	NA	NA	NA	NA	NA	NA	NA	NA	NA	NA	NA	NA	NA	NA	fdhA	formaldehyde dehydrogenase; glutathione-independent	Poorly characterized	General function prediction only	625	Metabolism	Xenobiotics Biodegradation and Metabolism	Chloroalkane and chloroalkene degradation
PP_0338	0.75659	0.888263	0.977354	0.86075	1	0.719558	0.964782	1.01364	0.851764	1.13547	0.9518	0.169388	0.0816352	0.716284	0.0665026	NA	0.101889	0.602515	0.681534	0.350197	0.311136	0.627837	aceF	dihydrolipoamide acetyltransferase	Metabolism	Energy production and conversion	10	Metabolism	Carbohydrate Metabolism	Glycolyis / Gluconeogenesis
PP_0338	0.75659	0.888263	0.977354	0.86075	1	0.719558	0.964782	1.01364	0.851764	1.13547	0.9518	0.169388	0.0816352	0.716284	0.0665026	NA	0.101889	0.602515	0.681534	0.350197	0.311136	0.627837	aceF	dihydrolipoamide acetyltransferase	Metabolism	Energy production and conversion	620	Metabolism	Carbohydrate Metabolism	Pyruvate metabolism
PP_0338	0.75659	0.888263	0.977354	0.86075	1	0.719558	0.964782	1.01364	0.851764	1.13547	0.9518	0.169388	0.0816352	0.716284	0.0665026	NA	0.101889	0.602515	0.681534	0.350197	0.311136	0.627837	aceF	dihydrolipoamide acetyltransferase	Metabolism	Energy production and conversion	20	Metabolism	Carbohydrate Metabolism	TCA cycle
PP_0339	0.838519	0.845787	0.878099	0.924559	1	0.984668	1.06849	1.12405	0.991407	0.949748	0.950572	0.503511	0.00458418	0.0170199	0.497268	NA	0.942211	0.474023	0.440235	0.971485	0.658197	0.394086	aceE	pyruvate dehydrogenase subunit E1	Metabolism	Energy production and conversion	650	Metabolism	Carbohydrate Metabolism	Butanoate metabolism
PP_0339	0.838519	0.845787	0.878099	0.924559	1	0.984668	1.06849	1.12405	0.991407	0.949748	0.950572	0.503511	0.00458418	0.0170199	0.497268	NA	0.942211	0.474023	0.440235	0.971485	0.658197	0.394086	aceE	pyruvate dehydrogenase subunit E1	Metabolism	Energy production and conversion	10	Metabolism	Carbohydrate Metabolism	Glycolyis / Gluconeogenesis
PP_0339	0.838519	0.845787	0.878099	0.924559	1	0.984668	1.06849	1.12405	0.991407	0.949748	0.950572	0.503511	0.00458418	0.0170199	0.497268	NA	0.942211	0.474023	0.440235	0.971485	0.658197	0.394086	aceE	pyruvate dehydrogenase subunit E1	Metabolism	Energy production and conversion	620	Metabolism	Carbohydrate Metabolism	Pyruvate metabolism
PP_0339	0.838519	0.845787	0.878099	0.924559	1	0.984668	1.06849	1.12405	0.991407	0.949748	0.950572	0.503511	0.00458418	0.0170199	0.497268	NA	0.942211	0.474023	0.440235	0.971485	0.658197	0.394086	aceE	pyruvate dehydrogenase subunit E1	Metabolism	Energy production and conversion	20	Metabolism	Carbohydrate Metabolism	TCA cycle
PP_0339	0.838519	0.845787	0.878099	0.924559	1	0.984668	1.06849	1.12405	0.991407	0.949748	0.950572	0.503511	0.00458418	0.0170199	0.497268	NA	0.942211	0.474023	0.440235	0.971485	0.658197	0.394086	aceE	pyruvate dehydrogenase subunit E1	Metabolism	Energy production and conversion	290	Metabolism	Amino Acid Metabolism	Valine-, leucin and isoleucine biosynthesis
PP_0340	0.915355	1.13391	1.00434	1.11712	1	1.14314	0.601302	0.720243	0.807255	0.899044	0.834859	0.49759	0.65901	0.971267	0.0375255	NA	0.602423	0.0498766	0.00975325	0.366035	0.425828	0.142178	glnE	bifunctional glutamine-synthetase adenylyltransferase/deadenyltransferase	Cellular processing and signaling	Posttranslational modification, protein turnover, chaperones	1	not annotated in KEGG	not annotated in KEGG	not annotated in KEGG
PP_0340	0.915355	1.13391	1.00434	1.11712	1	1.14314	0.601302	0.720243	0.807255	0.899044	0.834859	0.49759	0.65901	0.971267	0.0375255	NA	0.602423	0.0498766	0.00975325	0.366035	0.425828	0.142178	glnE	bifunctional glutamine-synthetase adenylyltransferase/deadenyltransferase	Cellular processing and signaling	Signal transduction mechanisms	1	not annotated in KEGG	not annotated in KEGG	not annotated in KEGG
PP_0356	NA	NA	NA	NA	NA	NA	NA	NA	1.06067	NA	NA	NA	NA	NA	NA	NA	NA	NA	NA	NA	NA	NA	glcB	malate synthase G	Metabolism	Energy production and conversion	630	Metabolism	Carbohydrate Metabolism	Glyoxylate and dicarboxylate metabolism
PP_0356	NA	NA	NA	NA	NA	NA	NA	NA	1.06067	NA	NA	NA	NA	NA	NA	NA	NA	NA	NA	NA	NA	NA	glcB	malate synthase G	Metabolism	Energy production and conversion	620	Metabolism	Carbohydrate Metabolism	Pyruvate metabolism
PP_0362	NA	NA	NA	NA	NA	NA	NA	NA	NA	NA	1.07563	NA	NA	NA	NA	NA	NA	NA	NA	NA	NA	0.886306	bioB	biotin synthase	Metabolism	Coenzyme transport and metabolism	780	Metabolism	Metabolism of Cofactors and Vitamins	Biotin metabolism
PP_0366	0.345205	1.23903	1.07786	0.788705	1	1.01101	NA	0.295732	0.27861	1.36662	NA	NA	0.513761	0.404877	0.0938695	NA	NA	NA	NA	NA	0.0573114	NA	bioD	dithiobiotin synthetase	Metabolism	Coenzyme transport and metabolism	780	Metabolism	Metabolism of Cofactors and Vitamins	Biotin metabolism
PP_0368	1.44632	1.13116	0.62208	0.802851	1	0.721442	0.486501	0.539051	1.27862	0.774838	0.902514	0.187631	0.597767	0.0078928	0.181961	NA	0.0888908	0.042339	0.0283467	0.499513	0.212298	0.51299		acyl-CoA dehydrogenase domain-containing protein	Metabolism	Lipid transport and metabolism	281	Metabolism	Amino Acid Metabolism	Alanine- aspartate and glutamate metabolism
PP_0378	NA	0.838076	0.667943	0.706601	1	0.616766	0.357714	NA	NA	0.94529	NA	NA	NA	NA	NA	NA	NA	NA	NA	NA	NA	NA	pqqC	pyrroloquinoline quinone biosynthesis protein PqqC	Cellular processing and signaling	Signal transduction mechanisms	1	not annotated in KEGG	not annotated in KEGG	not annotated in KEGG
PP_0386	NA	NA	NA	NA	NA	NA	NA	NA	1.1051	NA	NA	NA	NA	NA	NA	NA	NA	NA	NA	NA	NA	NA		sensory box protein	Cellular processing and signaling	Signal transduction mechanisms	1	not annotated in KEGG	not annotated in KEGG	not annotated in KEGG
PP_0387	0.864975	0.884999	1.34187	1.25543	1	1.30258	0.919173	0.926065	0.977374	1.06885	0.992558	0.7206	0.404384	0.0141448	0.160116	NA	0.0455128	0.639615	0.00314711	0.937368	0.44745	0.965438	rpoD	RNA polymerase sigma factor RpoD	Information storage and processing	Transcription	1	not annotated in KEGG	not annotated in KEGG	not annotated in KEGG
PP_0389	NA	NA	NA	NA	NA	NA	NA	NA	NA	NA	1.3134	NA	NA	NA	NA	NA	NA	NA	NA	NA	NA	0.61473	rpsU	30S ribosomal protein S21	Information storage and processing	Translation, ribosomal structure and biogenesis	3010	Genetic Information Processing	Translation	Ribosome
PP_0395	NA	NA	NA	NA	NA	NA	NA	NA	0.706569	NA	NA	NA	NA	NA	NA	NA	NA	NA	NA	NA	NA	NA		SpoVR family protein	Poorly characterized	Function unknown	1	not annotated in KEGG	not annotated in KEGG	not annotated in KEGG
PP_0396	1.5209	1.59757	0.996064	1.54137	1	NA	NA	NA	0.952009	0.646221	NA	NA	0.147799	NA	0.260721	NA	NA	NA	NA	NA	NA	NA		hypothetical protein	Poorly characterized	Function unknown	1	not annotated in KEGG	not annotated in KEGG	not annotated in KEGG
PP_0397	1.71377	1.59972	0.995481	1.14313	1	1.0623	0.0925095	0.128702	1.0713	0.870838	0.718788	0.138427	0.239562	0.980459	0.234517	NA	0.61508	0.0358619	0.0327429	0.820901	0.598782	0.110094		serine protein kinase; PrkA	Cellular processing and signaling	Signal transduction mechanisms	1	not annotated in KEGG	not annotated in KEGG	not annotated in KEGG
PP_0405	NA	NA	NA	NA	1	NA	NA	NA	NA	NA	NA	NA	NA	NA	NA	NA	NA	NA	NA	NA	NA	NA		aminoglycoside phosphotransferase	Poorly characterized	General function prediction only	1	not annotated in KEGG	not annotated in KEGG	not annotated in KEGG
PP_0417	0.751801	0.937161	0.952681	0.795607	1	0.551663	1.00446	0.6172	0.802211	1.19743	1.62744	NA	NA	NA	NA	NA	NA	NA	NA	0.524571	0.361011	0.352727	trpE	anthranilate synthase component I	Metabolism	Amino acid transport and metabolism	400	Metabolism	Amino Acid Metabolism	Phenylalanine-, tyrosine and tryptophan biosynthesis
PP_0417	0.751801	0.937161	0.952681	0.795607	1	0.551663	1.00446	0.6172	0.802211	1.19743	1.62744	NA	NA	NA	NA	NA	NA	NA	NA	0.524571	0.361011	0.352727	trpE	anthranilate synthase component I	Metabolism	Coenzyme transport and metabolism	400	Metabolism	Amino Acid Metabolism	Phenylalanine-, tyrosine and tryptophan biosynthesis
PP_0428	NA	NA	NA	NA	NA	NA	NA	NA	1.69022	NA	NA	NA	NA	NA	NA	NA	NA	NA	NA	NA	NA	NA		histidine triad (HIT) protein	Metabolism	Carbohydrate transport and metabolism	1	not annotated in KEGG	not annotated in KEGG	not annotated in KEGG
PP_0428	NA	NA	NA	NA	NA	NA	NA	NA	1.69022	NA	NA	NA	NA	NA	NA	NA	NA	NA	NA	NA	NA	NA		histidine triad (HIT) protein	Poorly characterized	General function prediction only	1	not annotated in KEGG	not annotated in KEGG	not annotated in KEGG
PP_0428	NA	NA	NA	NA	NA	NA	NA	NA	1.69022	NA	NA	NA	NA	NA	NA	NA	NA	NA	NA	NA	NA	NA		histidine triad (HIT) protein	Metabolism	Nucleotide transport and metabolism	1	not annotated in KEGG	not annotated in KEGG	not annotated in KEGG
PP_0432	1.23729	1.41002	1.61754	1.71602	1	1.01201	1.60089	1.70333	0.877498	0.942616	0.939862	0.259942	0.0913266	0.0296027	0.0908608	NA	0.966882	0.186115	0.293009	0.479376	0.59111	0.878353	argC	N-acetyl-gamma-glutamyl-phosphate reductase	Metabolism	Amino acid transport and metabolism	330	Metabolism	Amino Acid Metabolism	Arginine and proline metabolism
PP_0432	1.23729	1.41002	1.61754	1.71602	1	1.01201	1.60089	1.70333	0.877498	0.942616	0.939862	0.259942	0.0913266	0.0296027	0.0908608	NA	0.966882	0.186115	0.293009	0.479376	0.59111	0.878353	argC	N-acetyl-gamma-glutamyl-phosphate reductase	Metabolism	Amino acid transport and metabolism	300	Metabolism	Amino Acid Metabolism	Lysine biosynthesis
PP_0436	1.05175	1.27664	1.21308	1.53082	1	1.5686	5.14746	3.45692	0.823842	0.792439	1.48903	NA	0.481128	0.0143534	0.11404	NA	0.189437	0.0520472	0.100816	NA	0.195793	0.0197768	tyrS	tyrosyl-tRNA synthetase	Information storage and processing	Translation, ribosomal structure and biogenesis	970	Genetic Information Processing	Translation	Aminoacyl-tRNA biosynthesis
PP_0440	NA	NA	NA	NA	NA	NA	NA	NA	NA	NA	NA	NA	NA	NA	NA	NA	NA	NA	NA	NA	NA	NA	tuf	elongation factor Tu	Metabolism	Amino acid transport and metabolism	1	not annotated in KEGG	not annotated in KEGG	not annotated in KEGG
PP_0440	1.0463	1.07299	0.712988	0.828438	1	1.06718	1.56378	1.6316	0.975131	0.860642	0.95843	0.870867	0.709263	0.00802221	0.0693244	NA	0.0897104	0.115905	0.218693	0.954616	0.0830094	0.67728	tuf	elongation factor Tu	Metabolism	Amino acid transport and metabolism	1	not annotated in KEGG	not annotated in KEGG	not annotated in KEGG
PP_0440	NA	NA	NA	NA	NA	NA	NA	NA	NA	NA	NA	NA	NA	NA	NA	NA	NA	NA	NA	NA	NA	NA	tuf	elongation factor Tu	Information storage and processing	Translation, ribosomal structure and biogenesis	1	not annotated in KEGG	not annotated in KEGG	not annotated in KEGG
PP_0440	1.0463	1.07299	0.712988	0.828438	1	1.06718	1.56378	1.6316	0.975131	0.860642	0.95843	0.870867	0.709263	0.00802221	0.0693244	NA	0.0897104	0.115905	0.218693	0.954616	0.0830094	0.67728	tuf	elongation factor Tu	Information storage and processing	Translation, ribosomal structure and biogenesis	1	not annotated in KEGG	not annotated in KEGG	not annotated in KEGG
PP_0443	1.46301	0.752445	0.90589	1.0283	1	1.43834	3.51413	2.39313	1.94434	0.88096	1.46842	NA	0.142273	0.753407	0.900183	NA	0.270627	0.101732	0.331255	NA	0.254353	0.214692	rplK	50S ribosomal protein L11	Information storage and processing	Translation, ribosomal structure and biogenesis	3010	Genetic Information Processing	Translation	Ribosome
PP_0444	0.815175	0.683865	0.882464	0.876252	1	1.53809	2.15146	2.2113	1.19201	1.00709	0.97294	0.386922	0.0921135	0.641224	0.496771	NA	0.123929	0.106418	0.104752	0.357125	0.937911	0.0724255	rplA	50S ribosomal protein L1	Information storage and processing	Translation, ribosomal structure and biogenesis	3010	Genetic Information Processing	Translation	Ribosome
PP_0445	1.18975	0.898075	0.931181	0.784682	1	1.0219	2.02311	1.98148	1.32477	1.1867	1.02101	0.66229	0.180172	0.776657	0.0936108	NA	0.67626	0.0322071	0.260974	0.560501	0.520312	0.944726	rplJ	50S ribosomal protein L10	Information storage and processing	Translation, ribosomal structure and biogenesis	3010	Genetic Information Processing	Translation	Ribosome
PP_0446	0.353811	0.311514	0.847299	0.770561	1	1.24151	1.53777	1.92008	1.13578	1.09959	0.800887	0.00472641	0.0454954	0.212121	0.149859	NA	0.133901	0.136478	0.087872	0.577464	0.606387	0.0178543	rplL	50S ribosomal protein L7/L12	Information storage and processing	Translation, ribosomal structure and biogenesis	3010	Genetic Information Processing	Translation	Ribosome
PP_0447	0.889714	0.945371	1.1088	1.08127	1	1.02382	1.55705	1.36555	0.941127	1.02546	1.14023	0.534969	0.312412	0.0615311	0.475378	NA	0.806896	0.0613281	0.0524079	0.776963	0.802232	0.0782863	rpoB	DNA-directed RNA polymerase subunit beta	Information storage and processing	Transcription	230	Metabolism	Nucleotide Metabolism	Purine metabolism
PP_0447	0.889714	0.945371	1.1088	1.08127	1	1.02382	1.55705	1.36555	0.941127	1.02546	1.14023	0.534969	0.312412	0.0615311	0.475378	NA	0.806896	0.0613281	0.0524079	0.776963	0.802232	0.0782863	rpoB	DNA-directed RNA polymerase subunit beta	Information storage and processing	Transcription	240	Metabolism	Nucleotide Metabolism	Pyrimidine metabolism
PP_0447	0.889714	0.945371	1.1088	1.08127	1	1.02382	1.55705	1.36555	0.941127	1.02546	1.14023	0.534969	0.312412	0.0615311	0.475378	NA	0.806896	0.0613281	0.0524079	0.776963	0.802232	0.0782863	rpoB	DNA-directed RNA polymerase subunit beta	Information storage and processing	Transcription	3020	Genetic Information Processing	Transcription	RNA Polymerase
PP_0448	0.949383	0.907012	0.986967	1.06059	1	1.04841	1.49712	1.46032	1.04671	0.930579	1.0252	0.533831	0.495425	0.826005	0.287251	NA	0.467608	0.0146854	0.0996925	0.822452	0.509486	0.655379	rpoC	DNA-directed RNA polymerase subunit beta'	Information storage and processing	Transcription	230	Metabolism	Nucleotide Metabolism	Purine metabolism
PP_0448	0.949383	0.907012	0.986967	1.06059	1	1.04841	1.49712	1.46032	1.04671	0.930579	1.0252	0.533831	0.495425	0.826005	0.287251	NA	0.467608	0.0146854	0.0996925	0.822452	0.509486	0.655379	rpoC	DNA-directed RNA polymerase subunit beta'	Information storage and processing	Transcription	240	Metabolism	Nucleotide Metabolism	Pyrimidine metabolism
PP_0448	0.949383	0.907012	0.986967	1.06059	1	1.04841	1.49712	1.46032	1.04671	0.930579	1.0252	0.533831	0.495425	0.826005	0.287251	NA	0.467608	0.0146854	0.0996925	0.822452	0.509486	0.655379	rpoC	DNA-directed RNA polymerase subunit beta'	Information storage and processing	Transcription	3020	Genetic Information Processing	Transcription	RNA Polymerase
PP_0449	NA	NA	NA	0.582696	1	NA	NA	9.12999	NA	NA	NA	NA	NA	NA	NA	NA	NA	NA	0.0904007	NA	NA	NA	rpsL	30S ribosomal protein S12	Information storage and processing	Translation, ribosomal structure and biogenesis	3010	Genetic Information Processing	Translation	Ribosome
PP_0450	0.49986	0.589285	1.00639	0.987468	1	1.12527	2.26808	2.48043	0.848247	1.01916	0.91439	0.0498226	0.102978	0.873636	0.925619	NA	0.0871733	0.0194867	0.0226684	0.554583	0.842703	0.0416393	rpsG	30S ribosomal protein S7	Information storage and processing	Translation, ribosomal structure and biogenesis	3010	Genetic Information Processing	Translation	Ribosome
PP_0453	NA	NA	NA	NA	NA	NA	NA	NA	1.40839	NA	NA	NA	NA	NA	NA	NA	NA	NA	NA	NA	NA	NA	rpsJ	30S ribosomal protein S10	Information storage and processing	Translation, ribosomal structure and biogenesis	3010	Genetic Information Processing	Translation	Ribosome
PP_0454	1.97243	1.31285	1.39885	1.02882	1	0.81095	1.96876	1.88132	1.50241	1.35966	1.04648	0.141726	0.400291	0.458276	0.919163	NA	0.3257	0.0296833	0.270582	0.00712197	0.636213	0.87623	rplC	50S ribosomal protein L3	Information storage and processing	Translation, ribosomal structure and biogenesis	3010	Genetic Information Processing	Translation	Ribosome
PP_0455	0.425515	0.627043	0.880227	0.995785	1	1.12312	2.22506	2.66903	0.678606	0.883953	0.833659	0.0372624	NA	NA	0.986224	NA	0.750902	0.0377388	0.0726076	NA	NA	0.166021	rplD	50S ribosomal protein L4	Information storage and processing	Translation, ribosomal structure and biogenesis	3010	Genetic Information Processing	Translation	Ribosome
PP_0457	1.01336	0.610282	0.994703	1.10522	1	1.05463	3.12946	2.39396	1.66048	0.900006	1.30723	0.967222	0.135618	0.956575	0.463283	NA	0.753021	0.0444673	0.013583	0.449347	0.635188	0.102316	rplB	50S ribosomal protein L2	Information storage and processing	Translation, ribosomal structure and biogenesis	3010	Genetic Information Processing	Translation	Ribosome
PP_0459	2.64536	1.42298	1.44204	1.24815	1	0.850334	2.88142	3.30164	1.85902	1.15534	0.872724	0.12901	0.578037	0.375165	0.718081	NA	0.727465	0.0551819	0.168686	0.397199	0.550968	0.529484	rplV	50S ribosomal protein L22	Information storage and processing	Translation, ribosomal structure and biogenesis	3010	Genetic Information Processing	Translation	Ribosome
PP_0460	1.13455	0.553221	0.68142	0.818734	1	1.04854	3.44107	2.68342	2.05082	0.832286	1.28235	0.772493	0.369232	0.340826	0.522719	NA	0.583833	0.0271663	0.00658613	0.536949	0.781191	0.101349	rpsC	30S ribosomal protein S3	Information storage and processing	Translation, ribosomal structure and biogenesis	3010	Genetic Information Processing	Translation	Ribosome
PP_0461	0.833422	0.915831	0.998119	0.661851	1	0.461077	2.23989	1.8785	0.910017	1.50807	1.19239	0.651449	0.844853	0.995064	0.50406	NA	0.171403	0.23955	0.294342	0.42652	0.183791	0.0910957	rplP	50S ribosomal protein L16	Information storage and processing	Translation, ribosomal structure and biogenesis	3010	Genetic Information Processing	Translation	Ribosome
PP_0464	0.416573	0.714242	NA	0.789124	1	3.35161	5.3544	4.52754	0.583237	NA	1.18263	NA	NA	NA	0.26272	NA	0.363825	0.0230043	0.0800483	NA	NA	0.213708	rplN	50S ribosomal protein L14	Information storage and processing	Translation, ribosomal structure and biogenesis	3010	Genetic Information Processing	Translation	Ribosome
PP_0466	0.889132	0.889533	0.883042	0.698414	1	1.45208	1.29475	1.18782	0.999549	1.26435	1.09002	0.856986	0.516975	0.623116	0.33357	NA	0.391577	0.329947	0.646801	0.999307	0.00119464	0.573479	rplE	50S ribosomal protein L5	Information storage and processing	Translation, ribosomal structure and biogenesis	3010	Genetic Information Processing	Translation	Ribosome
PP_0467	NA	NA	NA	NA	NA	NA	NA	NA	NA	NA	NA	NA	NA	NA	NA	NA	NA	NA	NA	NA	NA	NA	rpsN	30S ribosomal protein S14	Information storage and processing	Translation, ribosomal structure and biogenesis	3010	Genetic Information Processing	Translation	Ribosome
PP_0470	1.4443	0.913023	1.33689	1.16936	1	2.02406	6.09659	4.74281	1.58189	1.14327	1.28544	0.292522	0.875565	0.0990757	0.636923	NA	0.0613742	0.0643063	0.0103797	0.568121	0.573048	0.206645	rplR	50S ribosomal protein L18	Information storage and processing	Translation, ribosomal structure and biogenesis	3010	Genetic Information Processing	Translation	Ribosome
PP_0471	1.68434	1.1687	0.957158	0.889134	1	0.912144	2.08344	2.40547	1.44121	1.07651	0.866127	0.0438405	0.846153	0.63903	0.794411	NA	0.53246	0.0470906	0.169117	0.609159	0.892383	0.612913	rpsE	30S ribosomal protein S5	Information storage and processing	Translation, ribosomal structure and biogenesis	3010	Genetic Information Processing	Translation	Ribosome
PP_0473	1.15726	0.940297	1.5139	1.49774	1	2.5973	4.93225	3.27945	1.23074	1.01079	1.50398	0.622774	0.638058	0.0369502	0.532703	NA	0.118389	0.192229	0.157154	0.627092	0.982314	0.238668	rplO	50S ribosomal protein L15	Information storage and processing	Translation, ribosomal structure and biogenesis	3010	Genetic Information Processing	Translation	Ribosome
PP_0474	NA	NA	NA	0.784048	1	NA	NA	1.42162	NA	NA	NA	NA	NA	NA	NA	NA	NA	NA	NA	NA	NA	NA	secY	preprotein translocase subunit SecY	Cellular processing and signaling	Cell motility	3070	Environmental Information Processing	Membrane Transport	Bacterial secretion system
PP_0474	NA	NA	NA	0.784048	1	NA	NA	1.42162	NA	NA	NA	NA	NA	NA	NA	NA	NA	NA	NA	NA	NA	NA	secY	preprotein translocase subunit SecY	Cellular processing and signaling	Cell motility	3060	Genetic Information Processing	Folding-, Sorting and Degradation	Protein Export
PP_0476	0.578557	0.541869	0.899701	0.836787	1	1.29479	1.55636	1.6833	1.06771	1.07519	0.92459	0.286769	0.139009	0.543745	0.462526	NA	0.303153	0.038939	0.117355	0.780508	0.282619	0.575882	rpsM	30S ribosomal protein S13	Information storage and processing	Translation, ribosomal structure and biogenesis	3010	Genetic Information Processing	Translation	Ribosome
PP_0477	0.567843	0.297896	0.727163	0.826448	1	0.482341	2.42852	2.33375	1.90618	0.879865	1.04061	0.404595	0.195211	0.513327	0.395705	NA	0.0311857	0.0357185	0.0265942	0.705389	0.848328	0.160959	rpsK	30S ribosomal protein S11	Information storage and processing	Translation, ribosomal structure and biogenesis	3010	Genetic Information Processing	Translation	Ribosome
PP_0478	0.948975	0.760439	1.0448	1.1444	1	1.12696	2.66961	2.67683	1.24793	0.912962	0.997301	0.874151	0.0218201	0.638484	0.335706	NA	0.641656	9.43e-05	0.0449925	0.584363	0.0880875	0.961217	rpsD	30S ribosomal protein S4	Information storage and processing	Translation, ribosomal structure and biogenesis	3010	Genetic Information Processing	Translation	Ribosome
PP_0479	1.06305	0.9728	0.55342	0.747564	1	1.4989	1.17488	1.45273	1.09278	0.740299	0.808739	0.848716	0.89516	0.209065	0.365583	NA	0.177234	0.637372	0.0703165	0.866479	0.0365471	0.548015	rpoA	DNA-directed RNA polymerase subunit alpha	Information storage and processing	Transcription	230	Metabolism	Nucleotide Metabolism	Purine metabolism
PP_0479	1.06305	0.9728	0.55342	0.747564	1	1.4989	1.17488	1.45273	1.09278	0.740299	0.808739	0.848716	0.89516	0.209065	0.365583	NA	0.177234	0.637372	0.0703165	0.866479	0.0365471	0.548015	rpoA	DNA-directed RNA polymerase subunit alpha	Information storage and processing	Transcription	240	Metabolism	Nucleotide Metabolism	Pyrimidine metabolism
PP_0479	1.06305	0.9728	0.55342	0.747564	1	1.4989	1.17488	1.45273	1.09278	0.740299	0.808739	0.848716	0.89516	0.209065	0.365583	NA	0.177234	0.637372	0.0703165	0.866479	0.0365471	0.548015	rpoA	DNA-directed RNA polymerase subunit alpha	Information storage and processing	Transcription	3020	Genetic Information Processing	Transcription	RNA Polymerase
PP_0480	NA	NA	NA	NA	NA	NA	NA	NA	1.27484	NA	NA	NA	NA	NA	NA	NA	NA	NA	NA	NA	NA	NA	rplQ	50S ribosomal protein L17	Information storage and processing	Translation, ribosomal structure and biogenesis	3010	Genetic Information Processing	Translation	Ribosome
PP_0483	1.2238	1.0694	0.865622	1.14605	1	0.886448	1.84766	1.42727	1.14438	0.75531	1.29455	NA	0.863839	0.576311	0.0544561	NA	0.0665174	0.150319	0.203563	NA	0.32778	0.437881	uvrA	excinuclease ABC subunit A	Information storage and processing	Replication, recombination and repair	3420	Genetic Information Processing	Replication and Repair	Nucleotide excision repair
PP_0512	NA	NA	NA	NA	NA	NA	NA	NA	NA	NA	NA	NA	NA	NA	NA	NA	NA	NA	NA	NA	NA	NA		hypothetical protein	Poorly characterized	Function unknown	1	not annotated in KEGG	not annotated in KEGG	not annotated in KEGG
PP_0516	NA	NA	NA	NA	NA	NA	NA	NA	NA	NA	NA	NA	NA	NA	NA	NA	NA	NA	NA	NA	NA	NA	ribBA-1	bifunctional 3;4-dihydroxy-2-butanone 4-phosphate synthase/GTP cyclohydrolase II-like protein	Metabolism	Coenzyme transport and metabolism	740	Metabolism	Metabolism of Cofactors and Vitamins	Riboflavin metabolism
PP_0517	NA	NA	0.971621	1.90213	1	0.598802	NA	0.896387	NA	0.510805	NA	NA	NA	0.360046	NA	NA	0.0673368	NA	0.187079	NA	NA	NA	ribH	6;7-dimethyl-8-ribityllumazine synthase	Metabolism	Coenzyme transport and metabolism	740	Metabolism	Metabolism of Cofactors and Vitamins	Riboflavin metabolism
PP_0527	1.14189	1.17846	NA	NA	1	1.02721	NA	2.09941	0.968967	NA	NA	NA	NA	NA	NA	NA	NA	NA	NA	NA	NA	NA	dxs	1-deoxy-D-xylulose-5-phosphate synthase	Metabolism	Coenzyme transport and metabolism	900	Metabolism	Metabolism of Terpenoids and Polyketides	Terpenoid backbone biosynthesis
PP_0527	1.14189	1.17846	NA	NA	1	1.02721	NA	2.09941	0.968967	NA	NA	NA	NA	NA	NA	NA	NA	NA	NA	NA	NA	NA	dxs	1-deoxy-D-xylulose-5-phosphate synthase	Metabolism	Lipid transport and metabolism	900	Metabolism	Metabolism of Terpenoids and Polyketides	Terpenoid backbone biosynthesis
PP_0545	2.01548	1.72094	0.905513	0.892938	1	0.800622	0.110849	0.216069	1.17115	1.01408	0.513026	0.0774561	0.53972	0.8586	0.719796	NA	0.083403	0.11456	0.12026	0.80692	0.95816	0.0715629		aldehyde dehydrogenase family protein	Metabolism	Energy production and conversion	40	Metabolism	Carbohydrate Metabolism	Pentose and glucuronate interconversions
PP_0545	2.01548	1.72094	0.905513	0.892938	1	0.800622	0.110849	0.216069	1.17115	1.01408	0.513026	0.0774561	0.53972	0.8586	0.719796	NA	0.083403	0.11456	0.12026	0.80692	0.95816	0.0715629		aldehyde dehydrogenase family protein	Metabolism	Energy production and conversion	280	Metabolism	Amino Acid Metabolism	Alanine- aspartate and glutamate metabolism
PP_0545	2.01548	1.72094	0.905513	0.892938	1	0.800622	0.110849	0.216069	1.17115	1.01408	0.513026	0.0774561	0.53972	0.8586	0.719796	NA	0.083403	0.11456	0.12026	0.80692	0.95816	0.0715629		aldehyde dehydrogenase family protein	Metabolism	Energy production and conversion	330	Metabolism	Amino Acid Metabolism	Arginine and proline metabolism
PP_0545	2.01548	1.72094	0.905513	0.892938	1	0.800622	0.110849	0.216069	1.17115	1.01408	0.513026	0.0774561	0.53972	0.8586	0.719796	NA	0.083403	0.11456	0.12026	0.80692	0.95816	0.0715629		aldehyde dehydrogenase family protein	Metabolism	Energy production and conversion	53	Metabolism	Carbohydrate Metabolism	Ascorbate and aldarate metabolism
PP_0545	2.01548	1.72094	0.905513	0.892938	1	0.800622	0.110849	0.216069	1.17115	1.01408	0.513026	0.0774561	0.53972	0.8586	0.719796	NA	0.083403	0.11456	0.12026	0.80692	0.95816	0.0715629		aldehyde dehydrogenase family protein	Metabolism	Energy production and conversion	410	Metabolism	Metabolism of Other Amino Acids	beta-Alanine metabolism
PP_0545	2.01548	1.72094	0.905513	0.892938	1	0.800622	0.110849	0.216069	1.17115	1.01408	0.513026	0.0774561	0.53972	0.8586	0.719796	NA	0.083403	0.11456	0.12026	0.80692	0.95816	0.0715629		aldehyde dehydrogenase family protein	Metabolism	Energy production and conversion	906	Metabolism	Metabolism of Terpenoids and Polyketides	Carotenoid biosynthesis
PP_0545	2.01548	1.72094	0.905513	0.892938	1	0.800622	0.110849	0.216069	1.17115	1.01408	0.513026	0.0774561	0.53972	0.8586	0.719796	NA	0.083403	0.11456	0.12026	0.80692	0.95816	0.0715629		aldehyde dehydrogenase family protein	Metabolism	Energy production and conversion	625	Metabolism	Xenobiotics Biodegradation and Metabolism	Chloroalkane and chloroalkene degradation
PP_0545	2.01548	1.72094	0.905513	0.892938	1	0.800622	0.110849	0.216069	1.17115	1.01408	0.513026	0.0774561	0.53972	0.8586	0.719796	NA	0.083403	0.11456	0.12026	0.80692	0.95816	0.0715629		aldehyde dehydrogenase family protein	Metabolism	Energy production and conversion	71	Metabolism	Lipid metabolism	Fatty acid biosynthesis
PP_0545	2.01548	1.72094	0.905513	0.892938	1	0.800622	0.110849	0.216069	1.17115	1.01408	0.513026	0.0774561	0.53972	0.8586	0.719796	NA	0.083403	0.11456	0.12026	0.80692	0.95816	0.0715629		aldehyde dehydrogenase family protein	Metabolism	Energy production and conversion	561	Metabolism	Lipid metabolism	Glycerolipid metabolism
PP_0545	2.01548	1.72094	0.905513	0.892938	1	0.800622	0.110849	0.216069	1.17115	1.01408	0.513026	0.0774561	0.53972	0.8586	0.719796	NA	0.083403	0.11456	0.12026	0.80692	0.95816	0.0715629		aldehyde dehydrogenase family protein	Metabolism	Energy production and conversion	10	Metabolism	Carbohydrate Metabolism	Glycolyis / Gluconeogenesis
PP_0545	2.01548	1.72094	0.905513	0.892938	1	0.800622	0.110849	0.216069	1.17115	1.01408	0.513026	0.0774561	0.53972	0.8586	0.719796	NA	0.083403	0.11456	0.12026	0.80692	0.95816	0.0715629		aldehyde dehydrogenase family protein	Metabolism	Energy production and conversion	340	Metabolism	Amino Acid Metabolism	Histidine metabolism
PP_0545	2.01548	1.72094	0.905513	0.892938	1	0.800622	0.110849	0.216069	1.17115	1.01408	0.513026	0.0774561	0.53972	0.8586	0.719796	NA	0.083403	0.11456	0.12026	0.80692	0.95816	0.0715629		aldehyde dehydrogenase family protein	Metabolism	Energy production and conversion	310	Metabolism	Amino Acid Metabolism	Lysine degradation
PP_0545	2.01548	1.72094	0.905513	0.892938	1	0.800622	0.110849	0.216069	1.17115	1.01408	0.513026	0.0774561	0.53972	0.8586	0.719796	NA	0.083403	0.11456	0.12026	0.80692	0.95816	0.0715629		aldehyde dehydrogenase family protein	Metabolism	Energy production and conversion	640	Metabolism	Carbohydrate Metabolism	Propanoate metabolism
PP_0545	2.01548	1.72094	0.905513	0.892938	1	0.800622	0.110849	0.216069	1.17115	1.01408	0.513026	0.0774561	0.53972	0.8586	0.719796	NA	0.083403	0.11456	0.12026	0.80692	0.95816	0.0715629		aldehyde dehydrogenase family protein	Metabolism	Energy production and conversion	620	Metabolism	Carbohydrate Metabolism	Pyruvate metabolism
PP_0545	2.01548	1.72094	0.905513	0.892938	1	0.800622	0.110849	0.216069	1.17115	1.01408	0.513026	0.0774561	0.53972	0.8586	0.719796	NA	0.083403	0.11456	0.12026	0.80692	0.95816	0.0715629		aldehyde dehydrogenase family protein	Metabolism	Energy production and conversion	380	Metabolism	Amino Acid Metabolism	Tryptophan metabolism
PP_0558	0.824389	1.06001	0.899898	0.983733	1	0.903066	0.793006	0.860623	0.777716	0.914779	0.921432	0.160321	0.598325	0.291645	0.797232	NA	0.549241	0.0896101	0.0559721	0.0990598	0.000212881	0.351231	accC-1	acetyl-CoA carboxylase biotin carboxylase subunit	Metabolism	Lipid transport and metabolism	255	Metabolism	Amino Acid Metabolism	Alanine- aspartate and glutamate metabolism
PP_0558	0.824389	1.06001	0.899898	0.983733	1	0.903066	0.793006	0.860623	0.777716	0.914779	0.921432	0.160321	0.598325	0.291645	0.797232	NA	0.549241	0.0896101	0.0559721	0.0990598	0.000212881	0.351231	accC-1	acetyl-CoA carboxylase biotin carboxylase subunit	Metabolism	Lipid transport and metabolism	63	Metabolism	Lipid metabolism	Fatty acid biosynthesis
PP_0558	0.824389	1.06001	0.899898	0.983733	1	0.903066	0.793006	0.860623	0.777716	0.914779	0.921432	0.160321	0.598325	0.291645	0.797232	NA	0.549241	0.0896101	0.0559721	0.0990598	0.000212881	0.351231	accC-1	acetyl-CoA carboxylase biotin carboxylase subunit	Metabolism	Lipid transport and metabolism	640	Metabolism	Carbohydrate Metabolism	Propanoate metabolism
PP_0558	0.824389	1.06001	0.899898	0.983733	1	0.903066	0.793006	0.860623	0.777716	0.914779	0.921432	0.160321	0.598325	0.291645	0.797232	NA	0.549241	0.0896101	0.0559721	0.0990598	0.000212881	0.351231	accC-1	acetyl-CoA carboxylase biotin carboxylase subunit	Metabolism	Lipid transport and metabolism	620	Metabolism	Carbohydrate Metabolism	Pyruvate metabolism
PP_0564	0.611962	0.768113	0.822402	0.560215	1	0.709641	0.498153	0.812078	0.796708	1.46801	0.61343	NA	NA	NA	NA	NA	NA	NA	NA	0.497474	NA	NA		hypothetical protein	Cellular processing and signaling	Signal transduction mechanisms	1	not annotated in KEGG	not annotated in KEGG	not annotated in KEGG
PP_0567	NA	NA	NA	NA	NA	NA	NA	NA	NA	NA	0.858651	NA	NA	NA	NA	NA	NA	NA	NA	NA	NA	NA	speA	arginine decarboxylase	Metabolism	Amino acid transport and metabolism	330	Metabolism	Amino Acid Metabolism	Arginine and proline metabolism
PP_0570	0.818316	0.796177	1.29061	0.974733	1	1.19976	0.549967	0.699091	1.02781	1.32407	0.786688	0.180745	0.184346	0.0750942	0.812348	NA	0.0565895	0.138446	0.279201	0.213426	0.0975458	0.646743		alpha-2-macroglobulin domain protein	Poorly characterized	General function prediction only	1	not annotated in KEGG	not annotated in KEGG	not annotated in KEGG
PP_0581	0.707487	0.978022	1.08043	0.878899	1	0.557407	NA	0.227585	0.723385	1.2293	NA	NA	NA	0.701045	0.513071	NA	0.156382	NA	0.123012	NA	0.101213	NA	fabG	3-ketoacyl-(acyl-carrier-protein) reductase	Poorly characterized	General function prediction only	1042	Metabolism	Lipid metabolism	Biosynthesis of unsaturated fatty acids
PP_0581	0.707487	0.978022	1.08043	0.878899	1	0.557407	NA	0.227585	0.723385	1.2293	NA	NA	NA	0.701045	0.513071	NA	0.156382	NA	0.123012	NA	0.101213	NA	fabG	3-ketoacyl-(acyl-carrier-protein) reductase	Metabolism	Secondary metabolites biosynthesis, transport and catabolism	73	Metabolism	Lipid metabolism	Fatty acid biosynthesis
PP_0584	1.64853	1.81977	0.989793	1.27025	1	0.823324	0.46395	0.330859	0.9059	0.779212	1.40226	0.043588	0.129849	0.836369	0.0379641	NA	0.29841	0.0103701	0.0489355	0.570426	0.123215	0.198096		methyl-accepting chemotaxis transducer	Cellular processing and signaling	Cell motility	2030	Cellular Processes	Cell Motility	Bacterial chemotaxis
PP_0584	1.64853	1.81977	0.989793	1.27025	1	0.823324	0.46395	0.330859	0.9059	0.779212	1.40226	0.043588	0.129849	0.836369	0.0379641	NA	0.29841	0.0103701	0.0489355	0.570426	0.123215	0.198096		methyl-accepting chemotaxis transducer	Cellular processing and signaling	Cell motility	2020	Environmental Information Processing	Signal Transduction	Two-component system
PP_0591	NA	NA	NA	NA	NA	NA	NA	NA	0.916669	NA	NA	NA	NA	NA	NA	NA	NA	NA	NA	NA	NA	NA	add	adenosine deaminase	Metabolism	Nucleotide transport and metabolism	230	Metabolism	Nucleotide Metabolism	Purine metabolism
PP_0596	NA	NA	NA	NA	NA	NA	NA	NA	NA	NA	NA	NA	NA	NA	NA	NA	NA	NA	NA	NA	NA	NA		beta alanine--pyruvate transaminase	Metabolism	Coenzyme transport and metabolism	280	Metabolism	Amino Acid Metabolism	Alanine- aspartate and glutamate metabolism
PP_0596	NA	NA	NA	NA	NA	NA	NA	NA	NA	NA	NA	NA	NA	NA	NA	NA	NA	NA	NA	NA	NA	NA		beta alanine--pyruvate transaminase	Metabolism	Coenzyme transport and metabolism	410	Metabolism	Metabolism of Other Amino Acids	beta-Alanine metabolism
PP_0596	NA	NA	NA	NA	NA	NA	NA	NA	NA	NA	NA	NA	NA	NA	NA	NA	NA	NA	NA	NA	NA	NA		beta alanine--pyruvate transaminase	Metabolism	Coenzyme transport and metabolism	640	Metabolism	Carbohydrate Metabolism	Propanoate metabolism
PP_0597	NA	NA	NA	NA	NA	NA	NA	NA	NA	NA	NA	NA	NA	NA	NA	NA	NA	NA	NA	NA	NA	NA	mmsA-1	methylmalonate-semialdehyde dehydrogenase	Metabolism	Energy production and conversion	280	Metabolism	Amino Acid Metabolism	Alanine- aspartate and glutamate metabolism
PP_0597	NA	NA	NA	NA	NA	NA	NA	NA	NA	NA	NA	NA	NA	NA	NA	NA	NA	NA	NA	NA	NA	NA	mmsA-1	methylmalonate-semialdehyde dehydrogenase	Metabolism	Energy production and conversion	410	Metabolism	Metabolism of Other Amino Acids	beta-Alanine metabolism
PP_0597	NA	NA	NA	NA	NA	NA	NA	NA	NA	NA	NA	NA	NA	NA	NA	NA	NA	NA	NA	NA	NA	NA	mmsA-1	methylmalonate-semialdehyde dehydrogenase	Metabolism	Energy production and conversion	562	Metabolism	Carbohydrate Metabolism	Inositol phosphate metabolism
PP_0597	NA	NA	NA	NA	NA	NA	NA	NA	NA	NA	NA	NA	NA	NA	NA	NA	NA	NA	NA	NA	NA	NA	mmsA-1	methylmalonate-semialdehyde dehydrogenase	Metabolism	Energy production and conversion	640	Metabolism	Carbohydrate Metabolism	Propanoate metabolism
PP_0599	NA	NA	NA	NA	NA	NA	NA	NA	0.845684	NA	NA	NA	NA	NA	NA	NA	NA	NA	NA	NA	NA	NA		hypothetical protein	Poorly characterized	General function prediction only	1	not annotated in KEGG	not annotated in KEGG	not annotated in KEGG
PP_0603	0.844297	0.862679	1.14383	1.15602	1	1.08672	2.19991	2.03398	0.978693	0.989454	1.08158	0.121642	0.0891055	0.113082	0.412449	NA	0.521865	0.0962518	0.00153851	0.337445	0.946198	0.5351	ileS	isoleucyl-tRNA synthetase	Information storage and processing	Translation, ribosomal structure and biogenesis	970	Genetic Information Processing	Translation	Aminoacyl-tRNA biosynthesis
PP_0625	1.23112	1.19445	1.47849	1.14092	1	1.0776	0.488951	0.468756	1.03071	1.29587	1.04308	0.0277874	0.2976	0.115031	0.342723	NA	0.64253	0.142106	0.0220272	0.748762	0.29935	0.870133	clpB	ATP-dependent Clp protease; ATP-binding subunit ClpB	Cellular processing and signaling	Posttranslational modification, protein turnover, chaperones	1	not annotated in KEGG	not annotated in KEGG	not annotated in KEGG
PP_0671	0.561557	0.440639	0.652928	0.852457	1	0.981571	0.91928	0.796952	1.27442	0.765936	1.15349	0.166683	0.0833718	0.0245819	0.0515189	NA	0.520558	0.0700915	0.021768	0.640951	0.00460087	0.0821267	glyA	serine hydroxymethyltransferase	Metabolism	Amino acid transport and metabolism	260	Metabolism	Amino Acid Metabolism	Alanine- aspartate and glutamate metabolism
PP_0671	0.561557	0.440639	0.652928	0.852457	1	0.981571	0.91928	0.796952	1.27442	0.765936	1.15349	0.166683	0.0833718	0.0245819	0.0515189	NA	0.520558	0.0700915	0.021768	0.640951	0.00460087	0.0821267	glyA	serine hydroxymethyltransferase	Metabolism	Amino acid transport and metabolism	460	Metabolism	Metabolism of Other Amino Acids	Cyanoamino acid metabolism
PP_0671	0.561557	0.440639	0.652928	0.852457	1	0.981571	0.91928	0.796952	1.27442	0.765936	1.15349	0.166683	0.0833718	0.0245819	0.0515189	NA	0.520558	0.0700915	0.021768	0.640951	0.00460087	0.0821267	glyA	serine hydroxymethyltransferase	Metabolism	Amino acid transport and metabolism	680	Metabolism	Energy Metabolism	Methane metabolism
PP_0671	0.561557	0.440639	0.652928	0.852457	1	0.981571	0.91928	0.796952	1.27442	0.765936	1.15349	0.166683	0.0833718	0.0245819	0.0515189	NA	0.520558	0.0700915	0.021768	0.640951	0.00460087	0.0821267	glyA	serine hydroxymethyltransferase	Metabolism	Amino acid transport and metabolism	670	Metabolism	Metabolism of Cofactors and Vitamins	One carbon pool by folate
PP_0674	0.850057	1.11022	0.904586	0.902615	1	0.876627	0.892569	0.891823	0.765664	1.00218	1.00084	0.310319	0.151406	0.461716	0.114292	NA	0.00377423	0.208488	0.341114	0.24674	0.981256	0.982872		ABC transporter ATP-binding protein	Poorly characterized	General function prediction only	1	not annotated in KEGG	not annotated in KEGG	not annotated in KEGG
PP_0675	0.998123	1.04084	0.958971	0.866443	1	0.966505	1.86365	1.81901	0.958961	1.10679	1.02454	NA	NA	NA	NA	NA	NA	NA	NA	NA	0.783605	0.898257	gdhA	glutamate dehydrogenase	Metabolism	Amino acid transport and metabolism	268	Metabolism	Amino Acid Metabolism	Alanine- aspartate and glutamate metabolism
PP_0675	0.998123	1.04084	0.958971	0.866443	1	0.966505	1.86365	1.81901	0.958961	1.10679	1.02454	NA	NA	NA	NA	NA	NA	NA	NA	NA	0.783605	0.898257	gdhA	glutamate dehydrogenase	Metabolism	Amino acid transport and metabolism	330	Metabolism	Amino Acid Metabolism	Arginine and proline metabolism
PP_0675	0.998123	1.04084	0.958971	0.866443	1	0.966505	1.86365	1.81901	0.958961	1.10679	1.02454	NA	NA	NA	NA	NA	NA	NA	NA	NA	0.783605	0.898257	gdhA	glutamate dehydrogenase	Metabolism	Amino acid transport and metabolism	910	Metabolism	Metabolism of Terpenoids and Polyketides	Limonene and pinene degradation
PP_0680	0.912039	0.76331	0.89508	0.734736	1	0.874439	0.497485	0.497975	1.19485	1.21823	0.999016	0.82806	0.249609	0.149198	0.285975	NA	0.775373	0.0229595	0.0612002	0.621355	0.363024	0.995314		ATP-dependent protease	Cellular processing and signaling	Posttranslational modification, protein turnover, chaperones	1	not annotated in KEGG	not annotated in KEGG	not annotated in KEGG
PP_0684	NA	NA	NA	NA	1	NA	NA	2.50264	NA	NA	NA	NA	NA	NA	NA	NA	NA	NA	NA	NA	NA	NA	fklB-1	peptidyl-prolyl cis-trans isomerase; FKBP-type	Cellular processing and signaling	Posttranslational modification, protein turnover, chaperones	1	not annotated in KEGG	not annotated in KEGG	not annotated in KEGG
PP_0687	NA	NA	NA	NA	NA	NA	NA	NA	NA	NA	NA	NA	NA	NA	NA	NA	NA	NA	NA	NA	NA	NA	ispB	polyprenyl synthetase	Metabolism	Coenzyme transport and metabolism	900	Metabolism	Metabolism of Terpenoids and Polyketides	Terpenoid backbone biosynthesis
PP_0690	0.717318	0.934235	1.23346	0.970907	1	0.903651	1.5707	1.16316	0.767814	1.27042	1.35037	NA	0.689632	0.244233	0.85945	NA	NA	0.0739933	0.323697	NA	0.449467	0.0379201	obgE	GTPase ObgE	Poorly characterized	General function prediction only	1	not annotated in KEGG	not annotated in KEGG	not annotated in KEGG
PP_0693	NA	NA	0.637653	0.733095	1	0.759827	1.48392	1.77668	NA	0.869809	0.835219	NA	NA	0.152752	NA	NA	NA	0.306278	0.362288	NA	NA	0.442593		hypothetical protein	Information storage and processing	Replication, recombination and repair	1	not annotated in KEGG	not annotated in KEGG	not annotated in KEGG
PP_0707	1.15464	0.943843	0.865789	0.951153	1	0.893671	1.04406	0.838299	1.22333	0.910252	1.24544	NA	0.0963993	0.476441	0.0423503	NA	NA	NA	0.0614871	NA	0.609786	NA		MscS mechanosensitive ion channel	Cellular processing and signaling	Cell wall/membrane/envelope biogenesis	1	not annotated in KEGG	not annotated in KEGG	not annotated in KEGG
PP_0711	2.33342	1.89967	1.08279	1.73393	1	1.74044	NA	NA	1.22832	0.624469	NA	0.0885782	0.0540526	NA	0.444539	NA	0.529224	NA	NA	0.158345	NA	NA		isochorismatase superfamily hydrolase	Metabolism	Secondary metabolites biosynthesis, transport and catabolism	1	not annotated in KEGG	not annotated in KEGG	not annotated in KEGG
PP_0722	0.728494	0.860411	1.4569	0.911593	1	0.737433	2.17556	1.94742	0.846681	1.5982	1.11715	NA	0.473924	0.133506	0.517423	NA	0.402328	0.0431918	0.134304	NA	0.214096	0.314809	prsA	ribose-phosphate pyrophosphokinase	Metabolism	Amino acid transport and metabolism	230	Metabolism	Nucleotide Metabolism	Purine metabolism
PP_0722	0.728494	0.860411	1.4569	0.911593	1	0.737433	2.17556	1.94742	0.846681	1.5982	1.11715	NA	0.473924	0.133506	0.517423	NA	0.402328	0.0431918	0.134304	NA	0.214096	0.314809	prsA	ribose-phosphate pyrophosphokinase	Metabolism	Nucleotide transport and metabolism	30	Metabolism	Carbohydrate Metabolism	Pentose phosphate pathway
PP_0751	1.76495	1.70502	2.01341	0.885951	1	NA	5.90545	5.14835	1.03515	2.2726	1.14706	NA	NA	NA	NA	NA	NA	NA	NA	0.903153	0.00438279	0.381136	mqo-1	malate:quinone oxidoreductase	Poorly characterized	General function prediction only	620	Metabolism	Carbohydrate Metabolism	Pyruvate metabolism
PP_0763	1.60945	0.65061	0.515183	0.605999	1	NA	NA	NA	2.47375	0.850139	NA	NA	NA	NA	NA	NA	NA	NA	NA	NA	NA	NA		long-chain-fatty-acid--CoA ligase	Metabolism	Lipid transport and metabolism	1	not annotated in KEGG	not annotated in KEGG	not annotated in KEGG
PP_0763	1.60945	0.65061	0.515183	0.605999	1	NA	NA	NA	2.47375	0.850139	NA	NA	NA	NA	NA	NA	NA	NA	NA	NA	NA	NA		long-chain-fatty-acid--CoA ligase	Metabolism	Secondary metabolites biosynthesis, transport and catabolism	1	not annotated in KEGG	not annotated in KEGG	not annotated in KEGG
PP_0766	1.05663	1.36601	1.11247	1.08635	1	0.977896	0.0575419	0.0577155	0.773513	1.02404	0.996992	0.29537	0.295355	0.142043	0.516115	NA	0.541795	0.0114744	0.0108325	0.295353	0.757857	0.885369		hypothetical protein	Not annotated in COG	Not annotated in COG	1	not annotated in KEGG	not annotated in KEGG	not annotated in KEGG
PP_0768	1.40664	1.43841	1.20233	0.966035	1	0.958355	0.48622	0.452748	0.977917	1.24461	1.07393	0.311186	0.178636	0.211566	0.734583	NA	0.739619	0.0319414	0.050551	0.783834	0.0184767	0.310354		response regulator/hypothetical protein	Cellular processing and signaling	Signal transduction mechanisms	1	not annotated in KEGG	not annotated in KEGG	not annotated in KEGG
PP_0768	1.40664	1.43841	1.20233	0.966035	1	0.958355	0.48622	0.452748	0.977917	1.24461	1.07393	0.311186	0.178636	0.211566	0.734583	NA	0.739619	0.0319414	0.050551	0.783834	0.0184767	0.310354		response regulator/hypothetical protein	Information storage and processing	Transcription	1	not annotated in KEGG	not annotated in KEGG	not annotated in KEGG
PP_0773	2.15207	1.69797	0.952416	0.92186	1	1.08304	3.03707	1.71514	1.26744	1.03315	1.77075	0.276517	0.260491	0.0500007	0.884021	NA	0.878499	0.0534409	0.395065	0.300433	0.954618	0.160151		OmpA/MotB domain protein	Cellular processing and signaling	Cell wall/membrane/envelope biogenesis	1	not annotated in KEGG	not annotated in KEGG	not annotated in KEGG
PP_0774	NA	NA	NA	NA	NA	NA	NA	NA	NA	NA	NA	NA	NA	NA	NA	NA	NA	NA	NA	NA	NA	NA	pta	phosphate acetyltransferase	Metabolism	Energy production and conversion	680	Metabolism	Energy Metabolism	Methane metabolism
PP_0774	NA	NA	NA	NA	NA	NA	NA	NA	NA	NA	NA	NA	NA	NA	NA	NA	NA	NA	NA	NA	NA	NA	pta	phosphate acetyltransferase	Metabolism	Energy production and conversion	640	Metabolism	Carbohydrate Metabolism	Propanoate metabolism
PP_0774	NA	NA	NA	NA	NA	NA	NA	NA	NA	NA	NA	NA	NA	NA	NA	NA	NA	NA	NA	NA	NA	NA	pta	phosphate acetyltransferase	Metabolism	Energy production and conversion	620	Metabolism	Carbohydrate Metabolism	Pyruvate metabolism
PP_0774	NA	NA	NA	NA	NA	NA	NA	NA	NA	NA	NA	NA	NA	NA	NA	NA	NA	NA	NA	NA	NA	NA	pta	phosphate acetyltransferase	Metabolism	Energy production and conversion	430	Metabolism	Metabolism of Other Amino Acids	Taurine and hypotaurine metabolism
PP_0793	1.08786	1.17431	1.28494	1.04442	1	0.878154	0.381781	0.45658	0.926381	1.2303	0.836176	0.0250187	0.188148	0.149306	0.794773	NA	0.424502	0.00881084	0.0220053	0.331695	0.167761	0.223149	fruB	phosphoenolpyruvate-protein phosphotransferase	Metabolism	Carbohydrate transport and metabolism	51	Metabolism	Carbohydrate Metabolism	Fructose and mannose metabolism
PP_0793	1.08786	1.17431	1.28494	1.04442	1	0.878154	0.381781	0.45658	0.926381	1.2303	0.836176	0.0250187	0.188148	0.149306	0.794773	NA	0.424502	0.00881084	0.0220053	0.331695	0.167761	0.223149	fruB	phosphoenolpyruvate-protein phosphotransferase	Metabolism	Carbohydrate transport and metabolism	2060	Environmental Information Processing	Membrane Transport	Phosphotransferase system
PP_0812	NA	0.172992	0.606655	0.623395	1	0.69477	22.2896	15.5122	NA	0.973148	1.43691	NA	NA	NA	NA	NA	NA	NA	NA	NA	0.955089	0.160407	cyoA	ubiquinol oxidase subunit 2	Metabolism	Energy production and conversion	190	Metabolism	Energy Metabolism	Oxidative phosphorylation
PP_0813	NA	NA	1.5789	1.40425	1	NA	83.6354	49.3269	NA	1.12437	1.69553	NA	NA	0.411041	0.219057	NA	NA	0.0892051	0.0583555	NA	0.656135	0.131925	cyoB	cytochrome o ubiquinol oxidase; subunit I	Metabolism	Energy production and conversion	190	Metabolism	Energy Metabolism	Oxidative phosphorylation
PP_0817	NA	NA	NA	NA	NA	NA	NA	NA	1.39619	NA	NA	NA	NA	NA	NA	NA	NA	NA	NA	NA	NA	NA		aminotransferase	Metabolism	Amino acid transport and metabolism	1	not annotated in KEGG	not annotated in KEGG	not annotated in KEGG
PP_0833	1.10147	1.076	1.26635	NA	1	1.04823	1.64704	0.948436	1.02368	NA	1.73658	NA	0.884749	0.201064	NA	NA	0.645207	0.214645	NA	NA	NA	NA	tgt	queuine tRNA-ribosyltransferase	Information storage and processing	Translation, ribosomal structure and biogenesis	1	not annotated in KEGG	not annotated in KEGG	not annotated in KEGG
PP_0834	NA	NA	NA	NA	NA	NA	NA	NA	NA	NA	NA	NA	NA	NA	NA	NA	NA	NA	NA	NA	NA	NA	yajC	preprotein translocase subunit YajC	Cellular processing and signaling	Cell motility	3070	Environmental Information Processing	Membrane Transport	Bacterial secretion system
PP_0834	NA	NA	NA	NA	NA	NA	NA	NA	NA	NA	NA	NA	NA	NA	NA	NA	NA	NA	NA	NA	NA	NA	yajC	preprotein translocase subunit YajC	Cellular processing and signaling	Cell motility	3060	Genetic Information Processing	Folding-, Sorting and Degradation	Protein Export
PP_0835	0.50509	0.530569	0.960288	0.998917	1	0.780181	1.26048	1.38502	0.951979	0.961329	0.910084	0.0623922	0.0967512	0.236435	0.995186	NA	0.244789	0.108015	0.146828	0.470728	0.813139	0.224278	secD	preprotein translocase subunit SecD	Cellular processing and signaling	Cell motility	3070	Environmental Information Processing	Membrane Transport	Bacterial secretion system
PP_0835	0.50509	0.530569	0.960288	0.998917	1	0.780181	1.26048	1.38502	0.951979	0.961329	0.910084	0.0623922	0.0967512	0.236435	0.995186	NA	0.244789	0.108015	0.146828	0.470728	0.813139	0.224278	secD	preprotein translocase subunit SecD	Cellular processing and signaling	Cell motility	3060	Genetic Information Processing	Folding-, Sorting and Degradation	Protein Export
PP_0836	NA	0.631859	1.14278	1.01793	1	0.690918	1.97645	1.99188	NA	1.12266	0.992256	NA	0.378238	0.546431	0.908785	NA	NA	0.0185082	0.409209	NA	0.202084	0.986256	secF	preprotein translocase subunit SecF	Cellular processing and signaling	Cell motility	3070	Environmental Information Processing	Membrane Transport	Bacterial secretion system
PP_0836	NA	0.631859	1.14278	1.01793	1	0.690918	1.97645	1.99188	NA	1.12266	0.992256	NA	0.378238	0.546431	0.908785	NA	NA	0.0185082	0.409209	NA	0.202084	0.986256	secF	preprotein translocase subunit SecF	Cellular processing and signaling	Cell motility	3060	Genetic Information Processing	Folding-, Sorting and Degradation	Protein Export
PP_0842	1.33339	1.38807	1.20812	1.21154	1	1.21106	1.19303	1.07436	0.960611	0.997177	1.11045	0.319233	0.458927	0.00285371	0.32294	NA	0.408119	0.544295	0.686081	0.933779	0.981335	0.390616	iscS	cysteine desulfurase	Metabolism	Amino acid transport and metabolism	4122	Genetic Information Processing	Folding-, Sorting and Degradation	Sulfur relay system
PP_0842	1.33339	1.38807	1.20812	1.21154	1	1.21106	1.19303	1.07436	0.960611	0.997177	1.11045	0.319233	0.458927	0.00285371	0.32294	NA	0.408119	0.544295	0.686081	0.933779	0.981335	0.390616	iscS	cysteine desulfurase	Metabolism	Amino acid transport and metabolism	730	Metabolism	Metabolism of Cofactors and Vitamins	Thiamine metabolism
PP_0846	0.465008	0.611805	0.874793	0.755574	1	0.710623	0.758961	1.13141	0.760059	1.15779	0.67081	0.0126501	0.360903	0.686019	NA	NA	0.232463	NA	0.590106	0.64635	NA	NA	hscA	chaperone protein HscA	Cellular processing and signaling	Posttranslational modification, protein turnover, chaperones	1	not annotated in KEGG	not annotated in KEGG	not annotated in KEGG
PP_0853	0.670814	0.910796	1.09633	0.95569	1	0.872999	1.2776	1.20248	0.736515	1.14716	1.06248	0.122295	0.781028	0.544285	0.815086	NA	0.114421	0.190011	0.407603	0.41811	0.165781	0.803991	ispG	4-hydroxy-3-methylbut-2-en-1-yl diphosphate synthase	Cellular processing and signaling	Cell wall/membrane/envelope biogenesis	900	Metabolism	Metabolism of Terpenoids and Polyketides	Terpenoid backbone biosynthesis
PP_0854	0.704502	0.683864	1.09946	0.894318	1	1.22584	0.751172	1.02511	1.03018	1.22939	0.732769	0.251731	0.141967	0.037866	0.287109	NA	0.0733605	0.181719	0.853182	0.757995	0.138227	0.0784737	hisS	histidyl-tRNA synthetase	Information storage and processing	Translation, ribosomal structure and biogenesis	970	Genetic Information Processing	Translation	Aminoacyl-tRNA biosynthesis
PP_0855	NA	NA	NA	NA	NA	NA	NA	NA	NA	NA	0.174918	NA	NA	NA	NA	NA	NA	NA	NA	NA	NA	NA		hypothetical protein	Poorly characterized	Function unknown	1	not annotated in KEGG	not annotated in KEGG	not annotated in KEGG
PP_0856	0.906446	0.903804	1.1424	1.00575	1	1.07045	0.985328	0.846775	1.00292	1.13587	1.16362	NA	0.203269	NA	0.910894	NA	0.809538	0.894698	NA	NA	NA	NA		hypothetical protein	Poorly characterized	Function unknown	1	not annotated in KEGG	not annotated in KEGG	not annotated in KEGG
PP_0857	NA	NA	NA	NA	NA	NA	NA	NA	1.16125	1.45412	1.28306	NA	NA	NA	NA	NA	NA	NA	NA	NA	0.208714	NA	engA	GTP-binding protein EngA	Poorly characterized	General function prediction only	1	not annotated in KEGG	not annotated in KEGG	not annotated in KEGG
PP_0864	NA	NA	NA	NA	NA	NA	NA	NA	NA	NA	NA	NA	NA	NA	NA	NA	NA	NA	NA	NA	NA	NA		ornithine decarboxylase	Metabolism	Amino acid transport and metabolism	330	Metabolism	Amino Acid Metabolism	Arginine and proline metabolism
PP_0864	NA	NA	NA	NA	NA	NA	NA	NA	NA	NA	NA	NA	NA	NA	NA	NA	NA	NA	NA	NA	NA	NA		ornithine decarboxylase	Metabolism	Amino acid transport and metabolism	480	Metabolism	Metabolism of Other Amino Acids	Glutathione metabolism
PP_0872	NA	NA	NA	NA	NA	NA	NA	NA	NA	NA	NA	NA	NA	NA	NA	NA	NA	NA	NA	NA	NA	NA	prfC	peptide chain release factor 3	Cellular processing and signaling	Signal transduction mechanisms	1	not annotated in KEGG	not annotated in KEGG	not annotated in KEGG
PP_0885	0.914064	1.30371	1.1179	1.21055	1	1.46438	NA	NA	0.701126	0.923465	NA	0.904914	0.811729	NA	0.425193	NA	0.458417	NA	NA	0.528185	NA	NA		dipeptide ABC transporter periplasmic peptide-binding protein	Metabolism	Amino acid transport and metabolism	2010	Environmental Information Processing	Membrane Transport	ABC transporter
PP_0885	0.914064	1.30371	1.1179	1.21055	1	1.46438	NA	NA	0.701126	0.923465	NA	0.904914	0.811729	NA	0.425193	NA	0.458417	NA	NA	0.528185	NA	NA		dipeptide ABC transporter periplasmic peptide-binding protein	Metabolism	Inorganic ion transport and metabolism	2030	Cellular Processes	Cell Motility	Bacterial chemotaxis
PP_0897	0.617516	0.697306	0.733996	0.780074	1	0.972866	1.3402	1.57454	0.885575	0.940931	0.851167	0.242388	0.360073	0.0470858	0.0501572	NA	0.414404	0.00900754	0.198587	0.855409	0.431325	0.417759		hydro-lyase; Fe-S type; tartrate/fumarate subfamily; alpha subunit	Metabolism	Energy production and conversion	20	Metabolism	Carbohydrate Metabolism	TCA cycle
PP_0909	NA	NA	NA	NA	NA	NA	NA	NA	NA	NA	NA	NA	NA	NA	NA	NA	NA	NA	NA	NA	NA	NA		hypothetical protein	Cellular processing and signaling	Cell motility	1	not annotated in KEGG	not annotated in KEGG	not annotated in KEGG
PP_0913	0.67932	0.744998	0.800543	0.754255	1	0.936837	0.519135	0.709844	0.911842	1.06137	0.731336	0.23485	0.182835	0.141578	0.181099	NA	0.202295	0.0703777	0.181409	0.405918	0.333621	0.104594		hypothetical protein	Metabolism	Inorganic ion transport and metabolism	1	not annotated in KEGG	not annotated in KEGG	not annotated in KEGG
PP_0914	NA	NA	NA	NA	NA	NA	NA	NA	NA	NA	NA	NA	NA	NA	NA	NA	NA	NA	NA	NA	NA	NA		GGDEF domain-containing protein	Cellular processing and signaling	Signal transduction mechanisms	1	not annotated in KEGG	not annotated in KEGG	not annotated in KEGG
PP_0915	NA	NA	NA	NA	NA	NA	NA	NA	NA	NA	1.87395	NA	NA	NA	NA	NA	NA	NA	NA	NA	NA	NA	sodB	superoxide dismutase	Metabolism	Inorganic ion transport and metabolism	1	not annotated in KEGG	not annotated in KEGG	not annotated in KEGG
PP_0930	1.27047	1.05882	1.15166	1.28187	1	1.18656	1.8516	1.29072	1.19989	0.898428	1.43455	NA	0.129129	0.0182337	0.259811	NA	0.419737	0.189008	0.312484	NA	0.467464	0.117981	gatB	aspartyl/glutamyl-tRNA amidotransferase subunit B	Information storage and processing	Translation, ribosomal structure and biogenesis	970	Genetic Information Processing	Translation	Aminoacyl-tRNA biosynthesis
PP_0931	1.16517	0.969021	0.890285	1.01972	1	NA	1.46181	NA	1.20242	0.873071	NA	NA	NA	NA	NA	NA	NA	0.439085	NA	NA	NA	NA	gatA	aspartyl/glutamyl-tRNA amidotransferase subunit A	Information storage and processing	Translation, ribosomal structure and biogenesis	970	Genetic Information Processing	Translation	Aminoacyl-tRNA biosynthesis
PP_0933	0.693915	0.941485	0.957458	0.918182	1	0.914757	1.15416	1.24011	0.737043	1.04278	0.930694	0.38981	0.888052	0.845022	0.743469	NA	0.668365	0.392933	0.300071	0.275436	0.308107	0.095308	mreB	rod shape-determining protein MreB	Cellular processing and signaling	Cell cycle control, cell division, chromosome partitioning	1	not annotated in KEGG	not annotated in KEGG	not annotated in KEGG
PP_0940	0.979924	1.16373	1.64261	0.998008	1	1.00611	0.763968	0.833248	0.842052	1.64588	0.916855	0.913333	0.278451	0.155784	0.992228	NA	0.980063	0.121363	0.513858	0.231651	0.296195	0.805551	tldD	tldD protein	Poorly characterized	General function prediction only	1	not annotated in KEGG	not annotated in KEGG	not annotated in KEGG
PP_0942	0.891185	1.18474	1.06371	0.830943	1	0.653063	0.899995	0.761261	0.752222	1.28012	1.18224	0.131077	0.611599	0.565593	0.483251	NA	0.0588458	0.693235	0.309236	0.492804	0.508134	0.279612	pmbA	pmbA protein	Poorly characterized	General function prediction only	1	not annotated in KEGG	not annotated in KEGG	not annotated in KEGG
PP_0949	0.495705	1.10251	0.798467	0.633098	1	0.652158	0.428868	0.390366	0.449614	1.26121	1.09863	NA	0.604744	0.156193	NA	NA	0.0689216	0.145298	0.0587395	NA	NA	0.702332		hypothetical protein	Poorly characterized	General function prediction only	1	not annotated in KEGG	not annotated in KEGG	not annotated in KEGG
PP_0952	NA	NA	NA	NA	NA	NA	NA	NA	NA	NA	NA	NA	NA	NA	NA	NA	NA	NA	NA	NA	NA	NA	rpoN	RNA polymerase factor sigma-54	Information storage and processing	Transcription	2020	Environmental Information Processing	Signal Transduction	Two-component system
PP_0953	NA	NA	NA	NA	NA	NA	NA	NA	NA	NA	NA	NA	NA	NA	NA	NA	NA	NA	NA	NA	NA	NA		ABC transporter ATP-binding protein	Poorly characterized	General function prediction only	2010	Environmental Information Processing	Membrane Transport	ABC transporter
PP_0955	0.820603	1.00098	1.33089	1.26759	1	1.34378	NA	2.12761	0.819803	1.04994	NA	NA	NA	NA	0.254895	NA	NA	NA	0.00986409	NA	NA	NA		hypothetical protein	Poorly characterized	Function unknown	1	not annotated in KEGG	not annotated in KEGG	not annotated in KEGG
PP_0964	0.757314	0.951251	1.09858	0.950904	1	0.650523	0.809595	0.86895	0.796124	1.1553	0.931694	0.399122	0.891231	0.488076	0.849524	NA	0.361727	0.285868	0.468568	0.320282	0.404446	0.271412	murA	UDP-N-acetylglucosamine 1-carboxyvinyltransferase	Cellular processing and signaling	Cell wall/membrane/envelope biogenesis	520	Metabolism	Carbohydrate Metabolism	Amino, sugar and nucleotide sugar metabolism
PP_0964	0.757314	0.951251	1.09858	0.950904	1	0.650523	0.809595	0.86895	0.796124	1.1553	0.931694	0.399122	0.891231	0.488076	0.849524	NA	0.361727	0.285868	0.468568	0.320282	0.404446	0.271412	murA	UDP-N-acetylglucosamine 1-carboxyvinyltransferase	Cellular processing and signaling	Cell wall/membrane/envelope biogenesis	550	Metabolism	Glycan Biosynthesis and Metabolism	Peptidoglycan biosynthesis
PP_0965	0.783821	0.739489	0.902007	0.799935	1	0.677926	0.453656	0.656628	1.05995	1.1276	0.690887	0.347621	NA	0.660563	0.230206	NA	0.0560552	0.108723	0.223952	NA	0.4613	0.0989715	hisG	ATP phosphoribosyltransferase catalytic subunit	Metabolism	Amino acid transport and metabolism	340	Metabolism	Amino Acid Metabolism	Histidine metabolism
PP_0966	NA	0.554425	0.58567	0.767093	1	0.827781	0.35461	1.40514	NA	0.763493	0.252366	NA	0.0274105	0.230487	0.422689	NA	0.139011	0.101207	0.702104	NA	0.0882703	0.373429	hisD	histidinol dehydrogenase	Metabolism	Amino acid transport and metabolism	340	Metabolism	Amino Acid Metabolism	Histidine metabolism
PP_0967	0.746343	0.742551	0.960408	0.833941	1	1.02446	1.10924	1.07626	1.00511	1.15165	1.03065	NA	0.016894	0.181246	0.215583	NA	0.697074	0.512227	NA	NA	0.22608	NA	hisC	histidinol-phosphate aminotransferase	Metabolism	Amino acid transport and metabolism	340	Metabolism	Amino Acid Metabolism	Histidine metabolism
PP_0967	0.746343	0.742551	0.960408	0.833941	1	1.02446	1.10924	1.07626	1.00511	1.15165	1.03065	NA	0.016894	0.181246	0.215583	NA	0.697074	0.512227	NA	NA	0.22608	NA	hisC	histidinol-phosphate aminotransferase	Metabolism	Amino acid transport and metabolism	401	Metabolism	Biosynthesis of Other Secondary Metabolites	Novobiocin biosynthesis
PP_0967	0.746343	0.742551	0.960408	0.833941	1	1.02446	1.10924	1.07626	1.00511	1.15165	1.03065	NA	0.016894	0.181246	0.215583	NA	0.697074	0.512227	NA	NA	0.22608	NA	hisC	histidinol-phosphate aminotransferase	Metabolism	Amino acid transport and metabolism	360	Metabolism	Amino Acid Metabolism	Phenylalanine metabolism
PP_0967	0.746343	0.742551	0.960408	0.833941	1	1.02446	1.10924	1.07626	1.00511	1.15165	1.03065	NA	0.016894	0.181246	0.215583	NA	0.697074	0.512227	NA	NA	0.22608	NA	hisC	histidinol-phosphate aminotransferase	Metabolism	Amino acid transport and metabolism	400	Metabolism	Amino Acid Metabolism	Phenylalanine-, tyrosine and tryptophan biosynthesis
PP_0967	0.746343	0.742551	0.960408	0.833941	1	1.02446	1.10924	1.07626	1.00511	1.15165	1.03065	NA	0.016894	0.181246	0.215583	NA	0.697074	0.512227	NA	NA	0.22608	NA	hisC	histidinol-phosphate aminotransferase	Metabolism	Amino acid transport and metabolism	350	Metabolism	Amino Acid Metabolism	Tyrosine metabolism
PP_0973	0.688452	0.685579	0.811143	0.751745	1	NA	0.919665	1.51502	1.00419	1.07901	0.607032	NA	NA	NA	NA	NA	NA	NA	NA	NA	0.179597	NA	ndpA	nucleoid-associated protein NdpA	Poorly characterized	General function prediction only	1	not annotated in KEGG	not annotated in KEGG	not annotated in KEGG
PP_0977	0.769857	0.991514	1.44748	1.12722	1	1.15507	1.13594	0.822931	0.776446	1.28411	1.38036	0.36286	0.967472	0.108502	0.206179	NA	0.465043	0.0953736	0.0896243	0.608145	0.0679365	0.0921231	valS	valyl-tRNA synthetase	Information storage and processing	Translation, ribosomal structure and biogenesis	970	Genetic Information Processing	Translation	Aminoacyl-tRNA biosynthesis
PP_0980	2.0763	2.415	1.2798	1.48928	1	0.997846	0.81743	NA	0.859752	0.859341	NA	NA	NA	NA	NA	NA	NA	NA	NA	0.818827	0.613321	NA	pepA	leucyl aminopeptidase	Metabolism	Amino acid transport and metabolism	480	Metabolism	Metabolism of Other Amino Acids	Glutathione metabolism
PP_0982	NA	NA	NA	NA	NA	NA	NA	NA	NA	NA	0.997335	NA	NA	NA	NA	NA	NA	NA	NA	NA	NA	NA		permease YjgP/YjgQ family protein	Poorly characterized	General function prediction only	2010	Environmental Information Processing	Membrane Transport	ABC transporter
PP_0986	1.78703	1.36697	1.03575	0.835469	1	0.733769	3.24562	3.17115	1.30729	1.23972	1.02348	NA	0.265094	0.899259	0.159914	NA	0.0114068	0.0491206	0.0150401	NA	0.58941	0.651836	gcvT-1	glycine cleavage system T protein	Metabolism	Amino acid transport and metabolism	260	Metabolism	Amino Acid Metabolism	Alanine- aspartate and glutamate metabolism
PP_0986	1.78703	1.36697	1.03575	0.835469	1	0.733769	3.24562	3.17115	1.30729	1.23972	1.02348	NA	0.265094	0.899259	0.159914	NA	0.0114068	0.0491206	0.0150401	NA	0.58941	0.651836	gcvT-1	glycine cleavage system T protein	Metabolism	Amino acid transport and metabolism	910	Metabolism	Metabolism of Terpenoids and Polyketides	Limonene and pinene degradation
PP_0986	1.78703	1.36697	1.03575	0.835469	1	0.733769	3.24562	3.17115	1.30729	1.23972	1.02348	NA	0.265094	0.899259	0.159914	NA	0.0114068	0.0491206	0.0150401	NA	0.58941	0.651836	gcvT-1	glycine cleavage system T protein	Metabolism	Amino acid transport and metabolism	670	Metabolism	Metabolism of Cofactors and Vitamins	One carbon pool by folate
PP_0988	NA	NA	NA	NA	NA	NA	NA	NA	NA	1.02037	0.841135	NA	NA	NA	NA	NA	NA	NA	NA	NA	NA	0.616856	gcvP-1	glycine dehydrogenase	Metabolism	Amino acid transport and metabolism	260	Metabolism	Amino Acid Metabolism	Alanine- aspartate and glutamate metabolism
PP_0999	22.4216	8.171	1.57049	2.24701	1	3.06661	NA	NA	2.74404	0.698924	NA	NA	NA	NA	NA	NA	NA	NA	NA	NA	NA	NA	arcC	carbamate kinase	Metabolism	Amino acid transport and metabolism	330	Metabolism	Amino Acid Metabolism	Arginine and proline metabolism
PP_0999	22.4216	8.171	1.57049	2.24701	1	3.06661	NA	NA	2.74404	0.698924	NA	NA	NA	NA	NA	NA	NA	NA	NA	NA	NA	NA	arcC	carbamate kinase	Metabolism	Amino acid transport and metabolism	910	Metabolism	Metabolism of Terpenoids and Polyketides	Limonene and pinene degradation
PP_0999	22.4216	8.171	1.57049	2.24701	1	3.06661	NA	NA	2.74404	0.698924	NA	NA	NA	NA	NA	NA	NA	NA	NA	NA	NA	NA	arcC	carbamate kinase	Metabolism	Amino acid transport and metabolism	230	Metabolism	Nucleotide Metabolism	Purine metabolism
PP_1000	3.06766	2.35636	0.810309	0.642442	1	0.713843	0.0183409	0.0481796	1.30187	1.26129	0.380677	0.00148571	0.251404	0.322302	0.246196	NA	0.412213	NA	0.0891703	0.424864	0.150461	NA	argI	ornithine carbamoyltransferase	Metabolism	Amino acid transport and metabolism	330	Metabolism	Amino Acid Metabolism	Arginine and proline metabolism
PP_1001	2.14783	2.37686	1.12696	1.04236	1	0.915598	0.0261445	0.0366502	0.903643	1.08116	0.713352	0.151086	0.02617	0.335172	0.119538	NA	0.420666	0.00898394	0.00574913	0.617589	0.489452	0.284959	arcA	arginine deiminase	Metabolism	Amino acid transport and metabolism	330	Metabolism	Amino Acid Metabolism	Arginine and proline metabolism
PP_1009	0.538651	0.588328	0.839163	1.01605	1	0.816425	1.00467	0.946862	0.915562	0.82591	1.06105	0.0150156	0.252909	0.307334	0.947891	NA	0.487943	0.714494	0.425856	0.831787	0.357583	0.464616	gap-1	glyceraldehyde-3-phosphate dehydrogenase; type I	Metabolism	Carbohydrate transport and metabolism	10	Metabolism	Carbohydrate Metabolism	Glycolyis / Gluconeogenesis
PP_1010	0.631332	0.596618	0.767551	0.83313	1	0.852414	0.935247	1.05481	1.05818	0.921285	0.886648	0.031823	0.0079626	0.0144046	0.277269	NA	0.218897	0.180733	0.223739	0.378722	0.573967	0.00641278	edd	phosphogluconate dehydratase	Metabolism	Amino acid transport and metabolism	30	Metabolism	Carbohydrate Metabolism	Pentose phosphate pathway
PP_1010	0.631332	0.596618	0.767551	0.83313	1	0.852414	0.935247	1.05481	1.05818	0.921285	0.886648	0.031823	0.0079626	0.0144046	0.277269	NA	0.218897	0.180733	0.223739	0.378722	0.573967	0.00641278	edd	phosphogluconate dehydratase	Metabolism	Carbohydrate transport and metabolism	30	Metabolism	Carbohydrate Metabolism	Pentose phosphate pathway
PP_1014	0.958557	1.29059	1.29937	1.60348	1	0.982632	1.81717	0.85292	0.742729	0.810344	2.13053	NA	NA	NA	NA	NA	NA	NA	NA	0.607972	0.595035	0.242254		hypothetical protein	Metabolism	Carbohydrate transport and metabolism	1	not annotated in KEGG	not annotated in KEGG	not annotated in KEGG
PP_1015	0.573173	0.61395	1.24937	1.13084	1	1.16216	0.332371	0.309653	0.933583	1.10482	1.07336	0.104514	0.168032	0.366262	0.586681	NA	0.451881	0.152461	0.136507	0.438956	0.0571225	0.324033		sugar ABC transporter periplasmic sugar-binding protein	Metabolism	Carbohydrate transport and metabolism	1	not annotated in KEGG	not annotated in KEGG	not annotated in KEGG
PP_1016	0.69488	0.522525	0.779002	1.05739	1	1.18833	1.12367	1.26118	1.32985	0.736718	0.890965	0.0400726	0.373017	0.57174	0.758019	NA	0.649187	0.732925	0.128137	0.69836	0.285121	0.649481		binding-protein-dependent transport systems inner membrane component	Metabolism	Carbohydrate transport and metabolism	1	not annotated in KEGG	not annotated in KEGG	not annotated in KEGG
PP_1018	0.562146	0.568742	0.958109	1.01639	1	1.11358	1.02099	1.12563	0.988403	0.942655	0.907035	0.0602498	0.0434133	0.560639	0.155573	NA	0.380239	0.657978	0.246021	0.941044	0.429722	0.0959269		sugar ABC transporter ATP-binding subunit	Cellular processing and signaling	Cell motility	1	not annotated in KEGG	not annotated in KEGG	not annotated in KEGG
PP_1019	0.658109	0.743252	1.04127	1.10629	1	0.654446	0.934081	0.905625	0.885445	0.941233	1.03142	0.0753323	0.408438	0.929292	0.781114	NA	0.178784	0.685861	0.816991	0.776464	0.53775	0.908506	oprB-1	porin B	Cellular processing and signaling	Cell wall/membrane/envelope biogenesis	1	not annotated in KEGG	not annotated in KEGG	not annotated in KEGG
PP_1021	1.90999	1.66959	1.15434	NA	1	NA	NA	NA	1.14399	NA	NA	NA	NA	NA	NA	NA	NA	NA	NA	NA	NA	NA	hexR	DNA-binding transcriptional regulator HexR	Information storage and processing	Transcription	1	not annotated in KEGG	not annotated in KEGG	not annotated in KEGG
PP_1022	0.602908	0.675689	0.933859	0.858529	1	0.812514	0.546434	0.699068	0.892286	1.08774	0.781661	0.0891817	0.334427	0.762498	0.560191	NA	0.289368	0.167554	0.286087	0.679193	0.0179573	0.0949205	zwf-1	glucose-6-phosphate 1-dehydrogenase	Metabolism	Carbohydrate transport and metabolism	480	Metabolism	Metabolism of Other Amino Acids	Glutathione metabolism
PP_1022	0.602908	0.675689	0.933859	0.858529	1	0.812514	0.546434	0.699068	0.892286	1.08774	0.781661	0.0891817	0.334427	0.762498	0.560191	NA	0.289368	0.167554	0.286087	0.679193	0.0179573	0.0949205	zwf-1	glucose-6-phosphate 1-dehydrogenase	Metabolism	Carbohydrate transport and metabolism	30	Metabolism	Carbohydrate Metabolism	Pentose phosphate pathway
PP_1023	1.74334	1.23357	1.1805	1.04002	1	1.02704	1.06819	0.937502	1.41325	1.13507	1.1394	0.428985	0.439817	0.673601	0.824553	NA	0.883671	0.669272	0.873778	0.423921	0.576606	0.619296	pgl	6-phosphogluconolactonase	Metabolism	Carbohydrate transport and metabolism	30	Metabolism	Carbohydrate Metabolism	Pentose phosphate pathway
PP_1025	0.911684	0.941442	1.1903	1.11441	1	1.02212	1.29221	1.48727	0.968391	1.0681	0.868846	0.119307	0.0393102	0.610129	0.510733	NA	0.428486	0.262842	0.0967507	0.382111	0.877408	0.17003	leuA	2-isopropylmalate synthase	Metabolism	Amino acid transport and metabolism	620	Metabolism	Carbohydrate Metabolism	Pyruvate metabolism
PP_1025	0.911684	0.941442	1.1903	1.11441	1	1.02212	1.29221	1.48727	0.968391	1.0681	0.868846	0.119307	0.0393102	0.610129	0.510733	NA	0.428486	0.262842	0.0967507	0.382111	0.877408	0.17003	leuA	2-isopropylmalate synthase	Metabolism	Amino acid transport and metabolism	290	Metabolism	Amino Acid Metabolism	Valine-, leucin and isoleucine biosynthesis
PP_1031	2.9683	2.28416	0.959241	0.713749	1	0.909979	0.638765	0.607013	1.29952	1.34395	1.05231	0.0525814	0.0995996	0.117205	0.397975	NA	0.551549	0.164802	0.284809	0.312373	0.433647	0.929174	guaB	inosine 5'-monophosphate dehydrogenase	Metabolism	Nucleotide transport and metabolism	230	Metabolism	Nucleotide Metabolism	Purine metabolism
PP_1032	0.659635	0.801047	1.0659	0.869888	1	2.08714	0.912224	1.24467	0.823466	1.22533	0.732906	NA	0.694948	0.753523	0.673151	NA	0.0488587	0.665777	0.359263	NA	0.705061	0.00637518	guaA	GMP synthase	Metabolism	Nucleotide transport and metabolism	230	Metabolism	Nucleotide Metabolism	Purine metabolism
PP_1037	0.703979	0.776572	1.02998	0.9731	1	0.945636	1.22474	1.23188	0.906521	1.05845	0.994206	0.0767112	0.0334166	0.348182	0.85656	NA	0.215725	0.163384	0.252074	0.204099	0.747174	0.88167	purL	phosphoribosylformylglycinamidine synthase	Metabolism	Nucleotide transport and metabolism	230	Metabolism	Nucleotide Metabolism	Purine metabolism
PP_1060	NA	NA	NA	NA	NA	NA	NA	NA	NA	NA	NA	NA	NA	NA	NA	NA	NA	NA	NA	NA	NA	NA		glutamate synthase; large subunit	Metabolism	Amino acid transport and metabolism	1	not annotated in KEGG	not annotated in KEGG	not annotated in KEGG
PP_1075	NA	NA	NA	NA	NA	NA	NA	NA	NA	NA	NA	NA	NA	NA	NA	NA	NA	NA	NA	NA	NA	NA	glpK	glycerol kinase	Metabolism	Energy production and conversion	561	Metabolism	Lipid metabolism	Glycerolipid metabolism
PP_1079	NA	NA	NA	NA	NA	NA	NA	NA	NA	1.70886	1.06616	NA	NA	NA	NA	NA	NA	NA	NA	NA	NA	NA	argF	ornithine carbamoyltransferase	Metabolism	Amino acid transport and metabolism	330	Metabolism	Amino Acid Metabolism	Arginine and proline metabolism
PP_1084	1.97864	1.5273	1.4165	0.996449	1	1.21497	1.02448	0.827592	1.29552	1.42155	1.2379	0.134124	0.160069	0.0449677	0.981481	NA	0.413298	0.933936	0.603472	0.415253	0.138094	0.0162239		anti-oxidant AhpCTSA family protein	Cellular processing and signaling	Posttranslational modification, protein turnover, chaperones	1	not annotated in KEGG	not annotated in KEGG	not annotated in KEGG
PP_1088	1.46657	1.19346	1.08826	0.98306	1	1.00399	1.77634	1.97143	1.22884	1.10701	0.901041	0.174003	0.108417	0.637032	0.928933	NA	0.921471	0.0555681	0.176638	0.344381	0.0810772	0.521504	argG	argininosuccinate synthase	Metabolism	Amino acid transport and metabolism	257	Metabolism	Amino Acid Metabolism	Alanine- aspartate and glutamate metabolism
PP_1088	1.46657	1.19346	1.08826	0.98306	1	1.00399	1.77634	1.97143	1.22884	1.10701	0.901041	0.174003	0.108417	0.637032	0.928933	NA	0.921471	0.0555681	0.176638	0.344381	0.0810772	0.521504	argG	argininosuccinate synthase	Metabolism	Amino acid transport and metabolism	330	Metabolism	Amino Acid Metabolism	Arginine and proline metabolism
PP_1097	0.889612	0.961374	0.942277	0.936305	1	0.775309	1.61244	1.57307	0.925355	1.00638	1.02502	0.655994	0.76905	0.170148	0.749863	NA	0.27782	0.0867396	0.196601	0.543253	0.972444	0.758772	metG	methionyl-tRNA synthetase	Information storage and processing	Translation, ribosomal structure and biogenesis	970	Genetic Information Processing	Translation	Aminoacyl-tRNA biosynthesis
PP_1097	0.889612	0.961374	0.942277	0.936305	1	0.775309	1.61244	1.57307	0.925355	1.00638	1.02502	0.655994	0.76905	0.170148	0.749863	NA	0.27782	0.0867396	0.196601	0.543253	0.972444	0.758772	metG	methionyl-tRNA synthetase	Information storage and processing	Translation, ribosomal structure and biogenesis	450	Metabolism	Metabolism of Other Amino Acids	Selenocompound metabolism
PP_1110	NA	NA	NA	NA	NA	NA	NA	NA	NA	NA	NA	NA	NA	NA	NA	NA	NA	NA	NA	NA	NA	NA		serine O-acetyltransferase	Metabolism	Amino acid transport and metabolism	270	Metabolism	Amino Acid Metabolism	Alanine- aspartate and glutamate metabolism
PP_1110	NA	NA	NA	NA	NA	NA	NA	NA	NA	NA	NA	NA	NA	NA	NA	NA	NA	NA	NA	NA	NA	NA		serine O-acetyltransferase	Metabolism	Amino acid transport and metabolism	920	Metabolism	Energy Metabolism	Sulphur metabolism
PP_1111	NA	0.586183	0.786861	0.776061	1	0.866409	1.15189	1.78241	NA	1.01392	0.646254	NA	NA	NA	0.262723	NA	0.621045	NA	0.245287	NA	NA	NA		synthetase	Poorly characterized	General function prediction only	1	not annotated in KEGG	not annotated in KEGG	not annotated in KEGG
PP_1121	1.0161	1.39476	1.03371	0.869723	1	0.887343	0.0269126	0.0448513	0.728515	1.18855	0.600041	NA	0.14463	0.234373	0.29216	NA	0.701275	NA	0.00332356	NA	0.193264	NA		OmpA/MotB domain protein	Cellular processing and signaling	Cell wall/membrane/envelope biogenesis	1	not annotated in KEGG	not annotated in KEGG	not annotated in KEGG
PP_1122	1.31149	1.52663	0.620856	0.795663	1	0.805193	NA	0.146945	0.859076	0.780301	NA	0.0179489	0.507556	0.247935	0.424664	NA	NA	NA	NA	0.754727	0.01931	NA		OmpA/MotB domain protein	Cellular processing and signaling	Cell wall/membrane/envelope biogenesis	1	not annotated in KEGG	not annotated in KEGG	not annotated in KEGG
PP_1137	NA	NA	NA	NA	NA	NA	NA	NA	NA	NA	NA	NA	NA	NA	NA	NA	NA	NA	NA	NA	NA	NA	braG	branched chain amino acid ABC transporter ATP-binding protein	Metabolism	Amino acid transport and metabolism	2010	Environmental Information Processing	Membrane Transport	ABC transporter
PP_1138	0.972968	1.05323	0.584644	0.624384	1	0.633595	0.337201	0.413469	0.923794	0.936354	0.815541	0.80659	0.811086	0.00674855	0.0676029	NA	0.0535814	0.0126248	0.0300719	0.809595	0.535517	0.120257	livG	leucine/isoleucine/valine transporter ATP-binding subunit	Metabolism	Amino acid transport and metabolism	2010	Environmental Information Processing	Membrane Transport	ABC transporter
PP_1141	1.69679	1.55251	1.32415	0.971448	1	1.24704	0.18509	0.0928472	1.09293	1.36307	1.99349	NA	0.327379	0.241154	0.961047	NA	0.650033	0.10005	0.139742	NA	0.48553	0.427266	braC	extracellular ligand-binding receptor	Metabolism	Amino acid transport and metabolism	2010	Environmental Information Processing	Membrane Transport	ABC transporter
PP_1145	1.27085	1.65881	1.4192	1.25923	1	0.851408	0.939654	1.3698	0.766123	1.12703	0.685978	NA	0.00357876	0.15245	0.456025	NA	0.0550555	0.706023	0.185166	NA	0.711155	0.0156238	hepA	ATP-dependent helicase HepA	Information storage and processing	Replication, recombination and repair	1	not annotated in KEGG	not annotated in KEGG	not annotated in KEGG
PP_1145	1.27085	1.65881	1.4192	1.25923	1	0.851408	0.939654	1.3698	0.766123	1.12703	0.685978	NA	0.00357876	0.15245	0.456025	NA	0.0550555	0.706023	0.185166	NA	0.711155	0.0156238	hepA	ATP-dependent helicase HepA	Information storage and processing	Transcription	1	not annotated in KEGG	not annotated in KEGG	not annotated in KEGG
PP_1146	NA	NA	NA	NA	1	1.31518	NA	NA	NA	NA	NA	NA	NA	NA	NA	NA	NA	NA	NA	NA	NA	NA		hypothetical protein	Not annotated in COG	Not annotated in COG	1	not annotated in KEGG	not annotated in KEGG	not annotated in KEGG
PP_1177	NA	NA	NA	NA	NA	NA	NA	NA	NA	NA	NA	NA	NA	NA	NA	NA	NA	NA	NA	NA	NA	NA	nrdB	ribonucleotide-diphosphate reductase subunit beta	Metabolism	Nucleotide transport and metabolism	230	Metabolism	Nucleotide Metabolism	Purine metabolism
PP_1177	NA	NA	NA	NA	NA	NA	NA	NA	NA	NA	NA	NA	NA	NA	NA	NA	NA	NA	NA	NA	NA	NA	nrdB	ribonucleotide-diphosphate reductase subunit beta	Metabolism	Nucleotide transport and metabolism	240	Metabolism	Nucleotide Metabolism	Pyrimidine metabolism
PP_1179	0.556519	0.929689	0.864228	0.907124	1	0.772738	1.00789	1.12968	0.598608	0.952713	0.892192	0.0168151	0.294792	0.179179	0.178109	NA	0.0136596	0.955479	0.468001	0.0794592	0.632833	0.689833	nrdA	ribonucleotide-diphosphate reductase subunit alpha	Metabolism	Nucleotide transport and metabolism	230	Metabolism	Nucleotide Metabolism	Purine metabolism
PP_1179	0.556519	0.929689	0.864228	0.907124	1	0.772738	1.00789	1.12968	0.598608	0.952713	0.892192	0.0168151	0.294792	0.179179	0.178109	NA	0.0136596	0.955479	0.468001	0.0794592	0.632833	0.689833	nrdA	ribonucleotide-diphosphate reductase subunit alpha	Metabolism	Nucleotide transport and metabolism	240	Metabolism	Nucleotide Metabolism	Pyrimidine metabolism
PP_1201	0.999987	1.16736	1.09042	0.879529	1	NA	NA	NA	0.856626	1.23978	NA	NA	0.341604	0.398167	0.293268	NA	NA	NA	NA	NA	0.0166289	NA		virulence factor family protein	Cellular processing and signaling	Signal transduction mechanisms	1	not annotated in KEGG	not annotated in KEGG	not annotated in KEGG
PP_1205	1.00777	1.07248	0.703017	0.942707	1	0.835411	1.72518	1.65388	0.939668	0.745744	1.04311	0.969126	0.497454	0.00422963	0.0504281	NA	0.296209	0.0589575	0.0779959	0.597195	0.00683824	0.116218	proS	prolyl-tRNA synthetase	Information storage and processing	Translation, ribosomal structure and biogenesis	970	Genetic Information Processing	Translation	Aminoacyl-tRNA biosynthesis
PP_1206	0.360343	0.73444	0.660272	0.966285	1	0.490222	0.594288	0.877564	0.490636	0.683309	0.677201	0.0855245	0.464337	0.180895	0.845221	NA	0.170341	0.210376	0.707718	0.244092	0.076009	0.597618	oprD	outer membrane porin	Not annotated in COG	Not annotated in COG	1	not annotated in KEGG	not annotated in KEGG	not annotated in KEGG
PP_1210	1.37844	1.13989	1.11577	0.746301	1	0.974214	0.154453	NA	1.20928	1.49507	NA	0.0531902	0.367179	0.352343	0.120373	NA	0.434792	0.065705	NA	0.302431	0.200054	NA		DNA-binding stress protein	Information storage and processing	Replication, recombination and repair	1	not annotated in KEGG	not annotated in KEGG	not annotated in KEGG
PP_1213	1.22693	1.20852	1.27973	1.15588	1	1.02854	1.37617	1.15486	1.01523	1.10715	1.19163	0.13133	0.563203	0.195653	0.150568	NA	0.941059	0.318005	0.149596	0.943583	0.506359	0.528865	aspS	aspartyl-tRNA synthetase	Information storage and processing	Translation, ribosomal structure and biogenesis	970	Genetic Information Processing	Translation	Aminoacyl-tRNA biosynthesis
PP_1219	0.467819	0.640943	0.979993	0.93413	1	0.945886	1.91135	1.98337	0.729893	1.0491	0.963689	0.0825022	0.246495	0.658831	0.708078	NA	0.614625	0.0880054	0.0958229	0.266605	0.725639	0.837471	tolQ	biopolymer transport protein TolQ	Cellular processing and signaling	Cell motility	1	not annotated in KEGG	not annotated in KEGG	not annotated in KEGG
PP_1222	0.756296	1.1088	1.00752	1.02055	1	0.82324	1.68344	0.948046	0.682085	0.987234	1.7757	NA	0.210216	0.984959	0.766289	NA	0.222122	0.0112657	0.0610852	NA	0.968698	0.0147971	tolB	translocation protein TolB	Cellular processing and signaling	Cell motility	1	not annotated in KEGG	not annotated in KEGG	not annotated in KEGG
PP_1223	0.961233	0.647106	0.850067	0.821048	1	1.2674	1.88344	1.99565	1.48543	1.03534	0.94377	NA	0.172104	0.188945	0.313721	NA	0.495415	0.0165042	0.115789	NA	0.87162	0.61101	oprL	peptidoglycan-associated lipoprotein OprL	Cellular processing and signaling	Cell wall/membrane/envelope biogenesis	1	not annotated in KEGG	not annotated in KEGG	not annotated in KEGG
PP_1230	NA	NA	NA	NA	NA	NA	NA	NA	NA	0.915765	2.04342	NA	NA	NA	NA	NA	NA	NA	NA	NA	0.746602	0.100353		hypothetical protein	Cellular processing and signaling	Signal transduction mechanisms	1	not annotated in KEGG	not annotated in KEGG	not annotated in KEGG
PP_1231	NA	NA	0.709131	0.808965	1	0.81	0.710656	1.44849	NA	0.876591	0.490619	NA	NA	0.252275	0.155552	NA	NA	NA	0.356445	NA	0.406374	NA	nadA	quinolinate synthetase	Metabolism	Coenzyme transport and metabolism	760	Metabolism	Metabolism of Cofactors and Vitamins	Nicotinate and nicotinamide metabolism
PP_1240	NA	NA	NA	NA	NA	NA	NA	NA	NA	NA	NA	NA	NA	NA	NA	NA	NA	NA	NA	NA	NA	NA	purC	phosphoribosylaminoimidazole-succinocarboxamide synthase	Metabolism	Nucleotide transport and metabolism	230	Metabolism	Nucleotide Metabolism	Purine metabolism
PP_1246	NA	0.4196	0.654469	0.812549	1	0.644932	7.01815	8.11348	NA	0.805452	0.864998	NA	0.143049	0.18145	0.0796629	NA	NA	0.0481085	0.0449904	NA	0.425495	0.45788		hypothetical protein	Cellular processing and signaling	Signal transduction mechanisms	1	not annotated in KEGG	not annotated in KEGG	not annotated in KEGG
PP_1291	0.74262	1.41506	1.09159	0.989898	1	0.716133	NA	0.0838165	0.524798	1.10273	NA	0.441886	0.0346735	0.574074	0.954883	NA	0.190455	NA	0.0638335	0.215586	0.761091	NA		PhoH family protein	Cellular processing and signaling	Signal transduction mechanisms	1	not annotated in KEGG	not annotated in KEGG	not annotated in KEGG
PP_1296	NA	NA	NA	NA	NA	NA	NA	NA	NA	NA	NA	NA	NA	NA	NA	NA	NA	NA	NA	NA	NA	NA	estB	carboxylesterase	Poorly characterized	General function prediction only	1	not annotated in KEGG	not annotated in KEGG	not annotated in KEGG
PP_1297	0.748687	1.05683	1.10944	0.895339	1	1.03116	0.0220934	0.0259433	0.708428	1.23913	0.851606	0.218627	0.053084	0.614773	0.725749	NA	0.785173	0.0996625	0.100011	0.189659	0.199819	0.0101159	aapJ	general amino acid ABC transporter periplasmic protein	Metabolism	Amino acid transport and metabolism	2010	Environmental Information Processing	Membrane Transport	ABC transporter
PP_1300	1.70089	1.93132	1.54355	1.10616	1	0.898253	0.451518	NA	0.880689	1.39542	NA	NA	NA	NA	NA	NA	NA	NA	NA	0.787561	NA	NA	aapP	general amino acid ABC transporter ATP-binding protein	Metabolism	Amino acid transport and metabolism	2010	Environmental Information Processing	Membrane Transport	ABC transporter
PP_1303	NA	NA	NA	NA	NA	NA	NA	NA	NA	NA	NA	NA	NA	NA	NA	NA	NA	NA	NA	NA	NA	NA	cysD	sulfate adenylyltransferase subunit 2	Metabolism	Amino acid transport and metabolism	230	Metabolism	Nucleotide Metabolism	Purine metabolism
PP_1303	NA	NA	NA	NA	NA	NA	NA	NA	NA	NA	NA	NA	NA	NA	NA	NA	NA	NA	NA	NA	NA	NA	cysD	sulfate adenylyltransferase subunit 2	Metabolism	Amino acid transport and metabolism	920	Metabolism	Energy Metabolism	Sulphur metabolism
PP_1303	NA	NA	NA	NA	NA	NA	NA	NA	NA	NA	NA	NA	NA	NA	NA	NA	NA	NA	NA	NA	NA	NA	cysD	sulfate adenylyltransferase subunit 2	Metabolism	Coenzyme transport and metabolism	450	Metabolism	Metabolism of Other Amino Acids	Selenocompound metabolism
PP_1304	0.476956	0.558456	0.965483	1.02206	1	0.813468	2.34147	2.35227	0.854063	0.944644	0.995409	NA	0.0894001	0.58507	0.876439	NA	0.39746	0.0675565	0.0579942	NA	0.553521	0.676095	cysNC	bifunctional sulfate adenylyltransferase subunit 1/adenylylsulfate kinase protein	Metabolism	Inorganic ion transport and metabolism	230	Metabolism	Nucleotide Metabolism	Purine metabolism
PP_1304	0.476956	0.558456	0.965483	1.02206	1	0.813468	2.34147	2.35227	0.854063	0.944644	0.995409	NA	0.0894001	0.58507	0.876439	NA	0.39746	0.0675565	0.0579942	NA	0.553521	0.676095	cysNC	bifunctional sulfate adenylyltransferase subunit 1/adenylylsulfate kinase protein	Metabolism	Inorganic ion transport and metabolism	450	Metabolism	Metabolism of Other Amino Acids	Selenocompound metabolism
PP_1304	0.476956	0.558456	0.965483	1.02206	1	0.813468	2.34147	2.35227	0.854063	0.944644	0.995409	NA	0.0894001	0.58507	0.876439	NA	0.39746	0.0675565	0.0579942	NA	0.553521	0.676095	cysNC	bifunctional sulfate adenylyltransferase subunit 1/adenylylsulfate kinase protein	Metabolism	Inorganic ion transport and metabolism	920	Metabolism	Energy Metabolism	Sulphur metabolism
PP_1309	0.886046	1.07439	0.858902	1.08812	1	0.773674	0.98823	1.00127	0.8247	0.789344	0.986977	0.436396	0.349171	0.195349	0.659898	NA	NA	0.537237	0.986889	0.403971	0.446592	0.890231		hypothetical protein	Poorly characterized	Function unknown	1	not annotated in KEGG	not annotated in KEGG	not annotated in KEGG
PP_1311	0.425498	0.678147	1.1604	0.999499	1	1.41102	2.14028	1.32654	0.627443	1.16098	1.61344	NA	0.212237	0.319764	0.996291	NA	0.218797	0.254398	0.475029	NA	0.524955	0.138366		tryptophanyl-tRNA synthetase	Information storage and processing	Translation, ribosomal structure and biogenesis	970	Genetic Information Processing	Translation	Aminoacyl-tRNA biosynthesis
PP_1316	0.555571	0.728218	0.912299	0.701904	1	1.09651	1.57562	1.57387	0.762919	1.29975	1.00111	0.187194	0.0635377	0.549546	0.0482616	NA	0.758477	0.00177534	0.268961	0.35419	0.231041	0.995668	rpsI	30S ribosomal protein S9	Information storage and processing	Translation, ribosomal structure and biogenesis	3010	Genetic Information Processing	Translation	Ribosome
PP_1317	0.920473	0.854608	0.936077	0.878218	1	0.714183	0.217076	0.263077	1.07707	1.06588	0.825142	0.464288	0.347749	0.820631	0.437747	NA	0.51588	0.0499418	0.0915975	0.750637	0.715675	0.49456	petA	ubiquinol-cytochrome c reductase; iron-sulfur subunit	Metabolism	Energy production and conversion	190	Metabolism	Energy Metabolism	Oxidative phosphorylation
PP_1319	NA	NA	NA	NA	NA	NA	NA	NA	0.684211	0.810861	NA	NA	NA	NA	NA	NA	NA	NA	NA	NA	NA	NA	petC	ubiquinol--cytochrome c reductase; cytochrome c1	Metabolism	Energy production and conversion	190	Metabolism	Energy Metabolism	Oxidative phosphorylation
PP_1325	1.00005	1.50952	0.964723	1.02065	1	1.20142	0.961838	1.08062	0.662491	0.945208	0.890082	NA	0.312765	NA	0.953226	NA	0.356917	0.805092	0.619202	NA	NA	0.0129705		LppC family lipoprotein	Poorly characterized	General function prediction only	1	not annotated in KEGG	not annotated in KEGG	not annotated in KEGG
PP_1333	NA	NA	NA	NA	NA	NA	NA	NA	NA	NA	NA	NA	NA	NA	NA	NA	NA	NA	NA	NA	NA	NA	murF	UDP-N-acetylmuramoylalanyl-D-glutamyl-2; 6-diaminopimelate--D-alanyl-D-alanyl ligase	Cellular processing and signaling	Cell wall/membrane/envelope biogenesis	300	Metabolism	Amino Acid Metabolism	Lysine biosynthesis
PP_1333	NA	NA	NA	NA	NA	NA	NA	NA	NA	NA	NA	NA	NA	NA	NA	NA	NA	NA	NA	NA	NA	NA	murF	UDP-N-acetylmuramoylalanyl-D-glutamyl-2; 6-diaminopimelate--D-alanyl-D-alanyl ligase	Cellular processing and signaling	Cell wall/membrane/envelope biogenesis	550	Metabolism	Glycan Biosynthesis and Metabolism	Peptidoglycan biosynthesis
PP_1335	1.01381	1.05801	1.04452	0.903268	1	0.964865	0.45086	0.5857	0.958222	1.15638	0.769779	NA	NA	NA	NA	NA	NA	NA	NA	NA	0.0118474	NA	murD	UDP-N-acetylmuramoyl-L-alanyl-D-glutamate synthetase	Cellular processing and signaling	Cell wall/membrane/envelope biogenesis	471	Metabolism	Metabolism of Other Amino Acids	D-Glutamine and D-glutamate metabolism
PP_1335	1.01381	1.05801	1.04452	0.903268	1	0.964865	0.45086	0.5857	0.958222	1.15638	0.769779	NA	NA	NA	NA	NA	NA	NA	NA	NA	0.0118474	NA	murD	UDP-N-acetylmuramoyl-L-alanyl-D-glutamate synthetase	Cellular processing and signaling	Cell wall/membrane/envelope biogenesis	550	Metabolism	Glycan Biosynthesis and Metabolism	Peptidoglycan biosynthesis
PP_1341	1.41784	1.57512	1.14971	1.2684	1	1.10543	1.05472	0.885957	0.90015	0.906431	1.19048	0.120681	0.165746	0.27553	0.495409	NA	0.144968	0.189916	0.0894846	0.622492	0.782477	0.00259893	ftsA	cell division protein FtsA	Cellular processing and signaling	Cell cycle control, cell division, chromosome partitioning	1	not annotated in KEGG	not annotated in KEGG	not annotated in KEGG
PP_1342	0.474152	1.68413	0.673108	1.3267	1	1.11434	1.41169	1.62215	0.281541	0.507357	0.87026	0.115717	0.0367059	0.0880959	0.0903878	NA	0.555549	0.0132925	0.0230427	0.030052	0.00114192	0.0420805	ftsZ	cell division protein FtsZ	Cellular processing and signaling	Cell cycle control, cell division, chromosome partitioning	1	not annotated in KEGG	not annotated in KEGG	not annotated in KEGG
PP_1343	NA	NA	NA	NA	NA	NA	NA	NA	2.06737	NA	0.887215	NA	NA	NA	NA	NA	NA	NA	NA	NA	NA	NA	lpxC	UDP-3-O-[3-hydroxymyristoyl] N-acetylglucosamine deacetylase	Cellular processing and signaling	Cell wall/membrane/envelope biogenesis	540	Metabolism	Glycan Biosynthesis and Metabolism	Lipopolysaccharide biosynthesis
PP_1345	0.766943	0.603143	0.868103	0.663218	1	0.995926	1.2315	1.29853	1.27158	1.30893	0.948377	0.619187	0.34577	0.680437	0.224632	NA	0.990811	0.304973	0.133743	0.355717	0.328644	0.777469	secA	preprotein translocase subunit SecA	Cellular processing and signaling	Cell motility	3070	Environmental Information Processing	Membrane Transport	Bacterial secretion system
PP_1345	0.766943	0.603143	0.868103	0.663218	1	0.995926	1.2315	1.29853	1.27158	1.30893	0.948377	0.619187	0.34577	0.680437	0.224632	NA	0.990811	0.304973	0.133743	0.355717	0.328644	0.777469	secA	preprotein translocase subunit SecA	Cellular processing and signaling	Cell motility	3060	Genetic Information Processing	Folding-, Sorting and Degradation	Protein Export
PP_1361	0.877213	0.519063	1.09356	0.919164	1	1.10198	0.96698	1.01554	1.68999	1.18973	0.952187	0.141238	0.00582768	0.431123	0.569669	NA	0.459689	0.83376	0.938445	0.0413482	0.0926755	0.41129	groEL	chaperonin GroEL	Cellular processing and signaling	Posttranslational modification, protein turnover, chaperones	3018	Genetic Information Processing	Folding-, Sorting and Degradation	RNA degradation
PP_1362	0.77032	0.713328	1.0767	0.722298	1	1.13578	0.463562	0.690053	1.07989	1.49066	0.671778	0.538349	0.521696	0.0558441	0.268923	NA	0.0888453	0.0819882	0.102307	0.443945	0.204739	0.053916	pykA	pyruvate kinase	Metabolism	Carbohydrate transport and metabolism	10	Metabolism	Carbohydrate Metabolism	Glycolyis / Gluconeogenesis
PP_1362	0.77032	0.713328	1.0767	0.722298	1	1.13578	0.463562	0.690053	1.07989	1.49066	0.671778	0.538349	0.521696	0.0558441	0.268923	NA	0.0888453	0.0819882	0.102307	0.443945	0.204739	0.053916	pykA	pyruvate kinase	Metabolism	Carbohydrate transport and metabolism	230	Metabolism	Nucleotide Metabolism	Purine metabolism
PP_1362	0.77032	0.713328	1.0767	0.722298	1	1.13578	0.463562	0.690053	1.07989	1.49066	0.671778	0.538349	0.521696	0.0558441	0.268923	NA	0.0888453	0.0819882	0.102307	0.443945	0.204739	0.053916	pykA	pyruvate kinase	Metabolism	Carbohydrate transport and metabolism	620	Metabolism	Carbohydrate Metabolism	Pyruvate metabolism
PP_1366	0.449543	0.375	0.628329	0.501524	1	1.17461	0.885607	0.997656	1.19878	1.25284	0.887688	0.0865282	0.129587	0.180224	0.269962	NA	0.660098	0.0652588	0.444781	0.397582	0.474175	0.0776584		transcriptional regulator MvaT; P16 subunit	Not annotated in COG	Not annotated in COG	1	not annotated in KEGG	not annotated in KEGG	not annotated in KEGG
PP_1371	1.98425	2.17512	0.984359	1.01121	1	1.12789	0.8369	0.959155	0.91225	0.97345	0.872539	0.170667	0.0947691	0.135238	0.968869	NA	0.610837	0.410528	0.73433	0.742882	0.926769	0.155856		methyl-accepting chemotaxis transducer	Cellular processing and signaling	Cell motility	2030	Cellular Processes	Cell Motility	Bacterial chemotaxis
PP_1371	1.98425	2.17512	0.984359	1.01121	1	1.12789	0.8369	0.959155	0.91225	0.97345	0.872539	0.170667	0.0947691	0.135238	0.968869	NA	0.610837	0.410528	0.73433	0.742882	0.926769	0.155856		methyl-accepting chemotaxis transducer	Cellular processing and signaling	Cell motility	2020	Environmental Information Processing	Signal Transduction	Two-component system
PP_1372	2.9626	1.66249	NA	0.921905	1	NA	NA	NA	1.78203	NA	NA	NA	NA	NA	NA	NA	NA	NA	NA	NA	NA	NA		hypothetical protein	Poorly characterized	General function prediction only	1	not annotated in KEGG	not annotated in KEGG	not annotated in KEGG
PP_1386	0.807442	0.883945	NA	0.956434	1	0.912492	1.08338	1.49036	0.913454	NA	0.726925	NA	0.211119	NA	0.357248	NA	NA	0.676734	0.187496	NA	NA	0.40296	ttgA	efflux transporter RND family; MFP subunit	Metabolism	Secondary metabolites biosynthesis, transport and catabolism	1	not annotated in KEGG	not annotated in KEGG	not annotated in KEGG
PP_1443	0.781209	0.851149	1.38358	1.10053	1	1.13984	2.2766	1.54573	0.917829	1.25719	1.47283	NA	0.285369	0.348408	0.571397	NA	0.405125	0.169476	0.135289	NA	0.575642	0.361264	lon-1	ATP-dependent protease La	Cellular processing and signaling	Posttranslational modification, protein turnover, chaperones	1	not annotated in KEGG	not annotated in KEGG	not annotated in KEGG
PP_1444	1.77257	2.4198	1.23709	1.64689	1	NA	0.350406	0.438018	0.732527	0.751169	0.79998	0.0655747	0.17904	0.600663	0.0204055	NA	NA	NA	0.120444	0.300411	0.408625	NA	gcd	glucose dehydrogenase (pyrroloquinoline-quinone)	Cellular processing and signaling	Signal transduction mechanisms	30	Metabolism	Carbohydrate Metabolism	Pentose phosphate pathway
PP_1457	NA	NA	NA	NA	NA	NA	NA	NA	0.968196	0.367498	0.747485	NA	NA	NA	NA	NA	NA	NA	NA	0.943809	NA	NA	purT	phosphoribosylglycinamide formyltransferase 2	Metabolism	Nucleotide transport and metabolism	670	Metabolism	Metabolism of Cofactors and Vitamins	One carbon pool by folate
PP_1457	NA	NA	NA	NA	NA	NA	NA	NA	0.968196	0.367498	0.747485	NA	NA	NA	NA	NA	NA	NA	NA	0.943809	NA	NA	purT	phosphoribosylglycinamide formyltransferase 2	Metabolism	Nucleotide transport and metabolism	230	Metabolism	Nucleotide Metabolism	Purine metabolism
PP_1461	0.833912	0.848176	0.961258	1.50239	1	1.51289	2.00361	2.45364	0.983183	0.639819	0.816589	NA	0.205655	0.865808	0.479738	NA	0.441399	0.0364676	0.0781401	NA	0.559204	0.168233	ffh	signal recognition particle protein	Cellular processing and signaling	Cell motility	3070	Environmental Information Processing	Membrane Transport	Bacterial secretion system
PP_1461	0.833912	0.848176	0.961258	1.50239	1	1.51289	2.00361	2.45364	0.983183	0.639819	0.816589	NA	0.205655	0.865808	0.479738	NA	0.441399	0.0364676	0.0781401	NA	0.559204	0.168233	ffh	signal recognition particle protein	Cellular processing and signaling	Cell motility	3060	Genetic Information Processing	Folding-, Sorting and Degradation	Protein Export
PP_1462	1.20657	1.17351	1.31557	1.35005	1	NA	3.52237	2.71591	1.02818	0.974458	1.29694	0.255476	0.675522	0.728286	0.445806	NA	NA	0.00216722	0.0272291	0.906188	0.97781	0.0645277	rpsP	30S ribosomal protein S16	Information storage and processing	Translation, ribosomal structure and biogenesis	3010	Genetic Information Processing	Translation	Ribosome
PP_1465	0.826367	0.450384	2.68702	1.30565	1	2.7627	9.2882	8.16077	1.83481	2.05799	1.13815	0.277683	0.546716	0.423944	0.585391	NA	0.268676	0.0776669	0.00752318	0.621418	0.570394	0.492399	rplS	50S ribosomal protein L19	Information storage and processing	Translation, ribosomal structure and biogenesis	3010	Genetic Information Processing	Translation	Ribosome
PP_1470	NA	0.505793	0.406695	NA	1	NA	0.705894	1.1153	NA	NA	0.632918	NA	NA	NA	NA	NA	NA	NA	0.877244	NA	NA	NA	hom	homoserine dehydrogenase	Metabolism	Amino acid transport and metabolism	260	Metabolism	Amino Acid Metabolism	Alanine- aspartate and glutamate metabolism
PP_1470	NA	0.505793	0.406695	NA	1	NA	0.705894	1.1153	NA	NA	0.632918	NA	NA	NA	NA	NA	NA	NA	0.877244	NA	NA	NA	hom	homoserine dehydrogenase	Metabolism	Amino acid transport and metabolism	270	Metabolism	Amino Acid Metabolism	Alanine- aspartate and glutamate metabolism
PP_1470	NA	0.505793	0.406695	NA	1	NA	0.705894	1.1153	NA	NA	0.632918	NA	NA	NA	NA	NA	NA	NA	0.877244	NA	NA	NA	hom	homoserine dehydrogenase	Metabolism	Amino acid transport and metabolism	300	Metabolism	Amino Acid Metabolism	Lysine biosynthesis
PP_1471	0.737437	0.768675	1.03047	1.02051	1	1.19002	1.31288	1.38758	0.959361	1.00976	0.946165	0.0276479	0.144727	0.70538	0.831925	NA	0.164181	0.158676	0.0132217	0.593633	0.953781	0.550821	thrC	threonine synthase	Metabolism	Amino acid transport and metabolism	260	Metabolism	Amino Acid Metabolism	Alanine- aspartate and glutamate metabolism
PP_1471	0.737437	0.768675	1.03047	1.02051	1	1.19002	1.31288	1.38758	0.959361	1.00976	0.946165	0.0276479	0.144727	0.70538	0.831925	NA	0.164181	0.158676	0.0132217	0.593633	0.953781	0.550821	thrC	threonine synthase	Metabolism	Amino acid transport and metabolism	750	Metabolism	Metabolism of Cofactors and Vitamins	Vitamin B6 metabolism
PP_1478	NA	NA	NA	NA	NA	NA	NA	NA	NA	NA	NA	NA	NA	NA	NA	NA	NA	NA	NA	NA	NA	NA		NADH:flavin oxidoreductase/NADH oxidase	Metabolism	Energy production and conversion	1	not annotated in KEGG	not annotated in KEGG	not annotated in KEGG
PP_1481	1.40988	1.44408	1.43314	1.52103	1	0.962158	NA	NA	0.976317	0.942216	NA	0.240596	NA	NA	0.458722	NA	NA	NA	NA	NA	NA	NA		gamma-aminobutyraldehyde dehydrogenase	Metabolism	Energy production and conversion	330	Metabolism	Amino Acid Metabolism	Arginine and proline metabolism
PP_1481	1.40988	1.44408	1.43314	1.52103	1	0.962158	NA	NA	0.976317	0.942216	NA	0.240596	NA	NA	0.458722	NA	NA	NA	NA	NA	NA	NA		gamma-aminobutyraldehyde dehydrogenase	Metabolism	Energy production and conversion	410	Metabolism	Metabolism of Other Amino Acids	beta-Alanine metabolism
PP_1488	1.02907	3.36406	0.62683	1.91636	1	0.648378	0.355429	0.366937	0.305902	0.327094	0.968638	NA	0.158968	0.00855284	0.278485	NA	NA	0.101559	0.165153	NA	0.206482	0.887269		methyl-accepting chemotaxis sensory transducer	Cellular processing and signaling	Cell motility	2020	Environmental Information Processing	Signal Transduction	Two-component system
PP_1490	NA	NA	NA	NA	NA	NA	NA	NA	1.08796	NA	NA	NA	NA	NA	NA	NA	NA	NA	NA	NA	NA	NA		methyltransferase; CheR-like	Cellular processing and signaling	Cell motility	2020	Environmental Information Processing	Signal Transduction	Two-component system
PP_1490	NA	NA	NA	NA	NA	NA	NA	NA	1.08796	NA	NA	NA	NA	NA	NA	NA	NA	NA	NA	NA	NA	NA		methyltransferase; CheR-like	Cellular processing and signaling	Signal transduction mechanisms	2020	Environmental Information Processing	Signal Transduction	Two-component system
PP_1494	1.72315	1.86997	1.56555	1.53813	1	NA	NA	NA	0.921487	1.01783	NA	NA	0.165934	NA	0.185146	NA	NA	NA	NA	NA	NA	NA		response regulator/GGDEF domain-containing protein	Cellular processing and signaling	Signal transduction mechanisms	2020	Environmental Information Processing	Signal Transduction	Two-component system
PP_1496	0.628557	0.62171	1.43262	0.999024	1	1.71307	0.883571	0.868994	1.01101	1.43402	1.01677	NA	0.014142	0.510533	0.981614	NA	0.0174315	0.698855	0.448783	NA	0.48483	0.92044	lysS	lysyl-tRNA synthetase	Information storage and processing	Translation, ribosomal structure and biogenesis	970	Genetic Information Processing	Translation	Aminoacyl-tRNA biosynthesis
PP_1499	2.17398	1.44249	NA	0.835459	1	1.01063	NA	0.440567	1.50711	NA	NA	NA	0.475887	NA	0.250608	NA	NA	NA	NA	NA	NA	NA		hypothetical protein	Cellular processing and signaling	Signal transduction mechanisms	1	not annotated in KEGG	not annotated in KEGG	not annotated in KEGG
PP_1505	1.72912	0.927569	0.948	0.857212	1	0.826048	NA	0.470854	1.86414	1.10591	NA	NA	NA	NA	NA	NA	NA	NA	NA	NA	NA	NA	ppc	phosphoenolpyruvate carboxylase	Metabolism	Energy production and conversion	680	Metabolism	Energy Metabolism	Methane metabolism
PP_1505	1.72912	0.927569	0.948	0.857212	1	0.826048	NA	0.470854	1.86414	1.10591	NA	NA	NA	NA	NA	NA	NA	NA	NA	NA	NA	NA	ppc	phosphoenolpyruvate carboxylase	Metabolism	Energy production and conversion	620	Metabolism	Carbohydrate Metabolism	Pyruvate metabolism
PP_1506	NA	NA	NA	NA	NA	NA	NA	NA	NA	NA	NA	NA	NA	NA	NA	NA	NA	NA	NA	NA	NA	NA	adk	adenylate kinase	Metabolism	Nucleotide transport and metabolism	230	Metabolism	Nucleotide Metabolism	Purine metabolism
PP_1530	0.869336	0.745442	1.03013	0.827079	1	0.919527	1.25175	1.12513	1.1662	1.2455	1.11254	0.294424	0.173948	0.82228	0.285548	NA	0.0367684	0.578876	0.619826	0.0318192	0.0683722	0.530466		2;3;4;5-tetrahydropyridine-2-carboxylate N-succinyltransferase	Metabolism	Amino acid transport and metabolism	300	Metabolism	Amino Acid Metabolism	Lysine biosynthesis
PP_1588	0.656462	0.684114	0.903474	1.08803	1	1.18455	0.400863	1.51692	0.95958	0.830378	0.264261	0.220512	0.00317076	0.115692	0.718099	NA	0.0650507	0.015603	0.0846777	0.862009	0.46992	0.0310503		succinyldiaminopimelate transaminase	Metabolism	Amino acid transport and metabolism	300	Metabolism	Amino Acid Metabolism	Lysine biosynthesis
PP_1589	NA	0.812644	0.883747	0.902324	1	1.59503	0.43317	0.507549	NA	0.979412	0.853454	NA	NA	NA	NA	NA	NA	NA	NA	NA	0.700521	0.372763	glnD	PII uridylyl-transferase	Cellular processing and signaling	Posttranslational modification, protein turnover, chaperones	2020	Environmental Information Processing	Signal Transduction	Two-component system
PP_1590	NA	NA	NA	NA	NA	NA	NA	NA	1.36069	NA	NA	NA	NA	NA	NA	NA	NA	NA	NA	NA	NA	NA	map	methionine aminopeptidase	Information storage and processing	Translation, ribosomal structure and biogenesis	1	not annotated in KEGG	not annotated in KEGG	not annotated in KEGG
PP_1591	1.24856	0.916059	1.2929	1.03152	1	1.0269	2.59136	1.98834	1.36297	1.25339	1.30328	0.519912	0.715383	0.233857	0.356048	NA	0.92408	0.304814	0.491758	0.167461	0.217579	0.142241	rpsB	30S ribosomal protein S2	Information storage and processing	Translation, ribosomal structure and biogenesis	3010	Genetic Information Processing	Translation	Ribosome
PP_1592	1.18832	0.898122	1.34092	0.469126	1	1.25338	0.857547	1.22869	1.32311	2.85834	0.697933	NA	0.183616	0.380688	0.040631	NA	0.395253	0.237518	0.532747	NA	0.142384	0.31167	tsf	elongation factor Ts	Information storage and processing	Translation, ribosomal structure and biogenesis	1	not annotated in KEGG	not annotated in KEGG	not annotated in KEGG
PP_1601	NA	NA	NA	NA	NA	NA	NA	NA	1.02014	NA	NA	NA	NA	NA	NA	NA	NA	NA	NA	NA	NA	NA	lpxD	UDP-3-O-[3-hydroxymyristoyl] glucosamine N-acyltransferase	Cellular processing and signaling	Cell wall/membrane/envelope biogenesis	540	Metabolism	Glycan Biosynthesis and Metabolism	Lipopolysaccharide biosynthesis
PP_1606	NA	NA	NA	NA	NA	NA	NA	NA	NA	NA	NA	NA	NA	NA	NA	NA	NA	NA	NA	NA	NA	NA	dnaE	DNA polymerase III subunit alpha	Information storage and processing	Replication, recombination and repair	3030	Genetic Information Processing	Replication and Repair	DNA replication
PP_1606	NA	NA	NA	NA	NA	NA	NA	NA	NA	NA	NA	NA	NA	NA	NA	NA	NA	NA	NA	NA	NA	NA	dnaE	DNA polymerase III subunit alpha	Information storage and processing	Replication, recombination and repair	3440	Genetic Information Processing	Replication and Repair	Homologous recombination
PP_1606	NA	NA	NA	NA	NA	NA	NA	NA	NA	NA	NA	NA	NA	NA	NA	NA	NA	NA	NA	NA	NA	NA	dnaE	DNA polymerase III subunit alpha	Information storage and processing	Replication, recombination and repair	3430	Genetic Information Processing	Replication and Repair	Mismatch repair
PP_1606	NA	NA	NA	NA	NA	NA	NA	NA	NA	NA	NA	NA	NA	NA	NA	NA	NA	NA	NA	NA	NA	NA	dnaE	DNA polymerase III subunit alpha	Information storage and processing	Replication, recombination and repair	230	Metabolism	Nucleotide Metabolism	Purine metabolism
PP_1606	NA	NA	NA	NA	NA	NA	NA	NA	NA	NA	NA	NA	NA	NA	NA	NA	NA	NA	NA	NA	NA	NA	dnaE	DNA polymerase III subunit alpha	Information storage and processing	Replication, recombination and repair	240	Metabolism	Nucleotide Metabolism	Pyrimidine metabolism
PP_1607	0.760027	1.00029	1.34629	1.14494	1	1.28497	1.43846	1.57768	0.759809	1.17586	0.91176	0.12903	0.989449	0.0885392	0.167796	NA	0.134831	0.14743	0.0803067	0.172156	0.0295749	0.575112	accA	acetyl-CoA carboxylase carboxyltransferase subunit alpha	Metabolism	Lipid transport and metabolism	254	Metabolism	Amino Acid Metabolism	Alanine- aspartate and glutamate metabolism
PP_1607	0.760027	1.00029	1.34629	1.14494	1	1.28497	1.43846	1.57768	0.759809	1.17586	0.91176	0.12903	0.989449	0.0885392	0.167796	NA	0.134831	0.14743	0.0803067	0.172156	0.0295749	0.575112	accA	acetyl-CoA carboxylase carboxyltransferase subunit alpha	Metabolism	Lipid transport and metabolism	61	Metabolism	Lipid metabolism	Fatty acid biosynthesis
PP_1607	0.760027	1.00029	1.34629	1.14494	1	1.28497	1.43846	1.57768	0.759809	1.17586	0.91176	0.12903	0.989449	0.0885392	0.167796	NA	0.134831	0.14743	0.0803067	0.172156	0.0295749	0.575112	accA	acetyl-CoA carboxylase carboxyltransferase subunit alpha	Metabolism	Lipid transport and metabolism	640	Metabolism	Carbohydrate Metabolism	Propanoate metabolism
PP_1607	0.760027	1.00029	1.34629	1.14494	1	1.28497	1.43846	1.57768	0.759809	1.17586	0.91176	0.12903	0.989449	0.0885392	0.167796	NA	0.134831	0.14743	0.0803067	0.172156	0.0295749	0.575112	accA	acetyl-CoA carboxylase carboxyltransferase subunit alpha	Metabolism	Lipid transport and metabolism	620	Metabolism	Carbohydrate Metabolism	Pyruvate metabolism
PP_1610	0.982674	0.965242	0.919941	0.85242	1	1.04927	0.846624	1.04925	1.01806	1.07921	0.806886	0.651829	0.641884	0.547504	0.168197	NA	0.505114	0.205826	0.686035	0.869113	0.424083	0.124803	pyrG	CTP synthetase	Metabolism	Nucleotide transport and metabolism	240	Metabolism	Nucleotide Metabolism	Pyrimidine metabolism
PP_1612	1.27134	1.36867	1.26729	1.02133	1	0.827868	0.78999	0.660956	0.928889	1.24082	1.19522	0.0367974	0.326298	0.0867353	0.731032	NA	0.335804	0.26938	0.0601276	0.738178	0.209731	0.286995	eno	phosphopyruvate hydratase	Metabolism	Carbohydrate transport and metabolism	10	Metabolism	Carbohydrate Metabolism	Glycolyis / Gluconeogenesis
PP_1612	1.27134	1.36867	1.26729	1.02133	1	0.827868	0.78999	0.660956	0.928889	1.24082	1.19522	0.0367974	0.326298	0.0867353	0.731032	NA	0.335804	0.26938	0.0601276	0.738178	0.209731	0.286995	eno	phosphopyruvate hydratase	Metabolism	Carbohydrate transport and metabolism	680	Metabolism	Energy Metabolism	Methane metabolism
PP_1612	1.27134	1.36867	1.26729	1.02133	1	0.827868	0.78999	0.660956	0.928889	1.24082	1.19522	0.0367974	0.326298	0.0867353	0.731032	NA	0.335804	0.26938	0.0601276	0.738178	0.209731	0.286995	eno	phosphopyruvate hydratase	Metabolism	Carbohydrate transport and metabolism	3018	Genetic Information Processing	Folding-, Sorting and Degradation	RNA degradation
PP_1616	NA	NA	NA	NA	1	1.26904	NA	1.26715	NA	NA	NA	NA	NA	NA	NA	NA	NA	NA	NA	NA	NA	NA		D-isomer specific 2-hydroxyacid dehydrogenase family protein	Metabolism	Energy production and conversion	625	Metabolism	Xenobiotics Biodegradation and Metabolism	Chloroalkane and chloroalkene degradation
PP_1616	NA	NA	NA	NA	1	1.26904	NA	1.26715	NA	NA	NA	NA	NA	NA	NA	NA	NA	NA	NA	NA	NA	NA		D-isomer specific 2-hydroxyacid dehydrogenase family protein	Metabolism	Energy production and conversion	71	Metabolism	Lipid metabolism	Fatty acid biosynthesis
PP_1616	NA	NA	NA	NA	1	1.26904	NA	1.26715	NA	NA	NA	NA	NA	NA	NA	NA	NA	NA	NA	NA	NA	NA		D-isomer specific 2-hydroxyacid dehydrogenase family protein	Metabolism	Energy production and conversion	10	Metabolism	Carbohydrate Metabolism	Glycolyis / Gluconeogenesis
PP_1616	NA	NA	NA	NA	1	1.26904	NA	1.26715	NA	NA	NA	NA	NA	NA	NA	NA	NA	NA	NA	NA	NA	NA		D-isomer specific 2-hydroxyacid dehydrogenase family protein	Metabolism	Energy production and conversion	680	Metabolism	Energy Metabolism	Methane metabolism
PP_1616	NA	NA	NA	NA	1	1.26904	NA	1.26715	NA	NA	NA	NA	NA	NA	NA	NA	NA	NA	NA	NA	NA	NA		D-isomer specific 2-hydroxyacid dehydrogenase family protein	Metabolism	Energy production and conversion	626	Metabolism	Xenobiotics Biodegradation and Metabolism	Naphthalene degradation
PP_1616	NA	NA	NA	NA	1	1.26904	NA	1.26715	NA	NA	NA	NA	NA	NA	NA	NA	NA	NA	NA	NA	NA	NA		D-isomer specific 2-hydroxyacid dehydrogenase family protein	Metabolism	Energy production and conversion	350	Metabolism	Amino Acid Metabolism	Tyrosine metabolism
PP_1626	0.676664	0.750166	0.998255	0.922614	1	NA	2.36488	1.88655	0.902019	1.08199	1.25355	NA	NA	NA	0.17653	NA	NA	0.350151	0.0809738	NA	NA	0.703109	mutS	DNA mismatch repair protein MutS	Information storage and processing	Replication, recombination and repair	3430	Genetic Information Processing	Replication and Repair	Mismatch repair
PP_1629	0.762865	0.823673	1.26809	1.12356	1	1.00851	1.43926	1.19777	0.926174	1.12864	1.20162	0.202131	0.303387	0.187691	0.0203621	NA	0.953024	0.119341	0.153647	0.135081	0.313202	0.0907054	recA	recombinase A	Information storage and processing	Replication, recombination and repair	3440	Genetic Information Processing	Replication and Repair	Homologous recombination
PP_1641	NA	NA	NA	NA	NA	NA	NA	NA	NA	NA	1.58757	NA	NA	NA	NA	NA	NA	NA	NA	NA	NA	NA		C32 tRNA thiolase	Cellular processing and signaling	Cell cycle control, cell division, chromosome partitioning	1	not annotated in KEGG	not annotated in KEGG	not annotated in KEGG
PP_1646	0.81513	1.01505	0.951663	0.900177	1	0.807663	0.620853	0.712165	0.803047	1.0572	0.871784	0.446847	0.974519	0.489351	0.302751	NA	0.0179221	0.00111469	0.187116	0.771171	0.692456	0.487479		alkyl hydroperoxide reductase/thiol specific antioxidant/ Mal allergen	Metabolism	Energy production and conversion	1	not annotated in KEGG	not annotated in KEGG	not annotated in KEGG
PP_1646	0.81513	1.01505	0.951663	0.900177	1	0.807663	0.620853	0.712165	0.803047	1.0572	0.871784	0.446847	0.974519	0.489351	0.302751	NA	0.0179221	0.00111469	0.187116	0.771171	0.692456	0.487479		alkyl hydroperoxide reductase/thiol specific antioxidant/ Mal allergen	Cellular processing and signaling	Posttranslational modification, protein turnover, chaperones	1	not annotated in KEGG	not annotated in KEGG	not annotated in KEGG
PP_1649	NA	NA	NA	NA	NA	NA	NA	NA	NA	NA	NA	NA	NA	NA	NA	NA	NA	NA	NA	NA	NA	NA	ldhA	D-lactate dehydrogenase	Metabolism	Coenzyme transport and metabolism	620	Metabolism	Carbohydrate Metabolism	Pyruvate metabolism
PP_1649	NA	NA	NA	NA	NA	NA	NA	NA	NA	NA	NA	NA	NA	NA	NA	NA	NA	NA	NA	NA	NA	NA	ldhA	D-lactate dehydrogenase	Metabolism	Energy production and conversion	620	Metabolism	Carbohydrate Metabolism	Pyruvate metabolism
PP_1649	NA	NA	NA	NA	NA	NA	NA	NA	NA	NA	NA	NA	NA	NA	NA	NA	NA	NA	NA	NA	NA	NA	ldhA	D-lactate dehydrogenase	Poorly characterized	General function prediction only	620	Metabolism	Carbohydrate Metabolism	Pyruvate metabolism
PP_1654	0.999125	0.978651	0.994716	1.22986	1	0.873075	1.79758	1.49215	1.02092	0.808805	1.20469	NA	0.832353	0.983928	0.4021	NA	0.347854	0.130466	0.132	NA	0.110183	0.460048	cysM	cysteine synthase B	Metabolism	Amino acid transport and metabolism	270	Metabolism	Amino Acid Metabolism	Alanine- aspartate and glutamate metabolism
PP_1654	0.999125	0.978651	0.994716	1.22986	1	0.873075	1.79758	1.49215	1.02092	0.808805	1.20469	NA	0.832353	0.983928	0.4021	NA	0.347854	0.130466	0.132	NA	0.110183	0.460048	cysM	cysteine synthase B	Metabolism	Amino acid transport and metabolism	920	Metabolism	Energy Metabolism	Sulphur metabolism
PP_1656	1.43737	1.40985	1.01077	0.8911	1	0.757291	0.766409	0.843954	1.01952	1.13429	0.908117	0.0872283	0.0571388	0.863654	0.28568	NA	0.00634507	0.0485199	0.255494	0.824371	0.0156242	0.525644	relA	(p)ppGpp synthetase I; SpoT/RelA	Cellular processing and signaling	Signal transduction mechanisms	230	Metabolism	Nucleotide Metabolism	Purine metabolism
PP_1656	1.43737	1.40985	1.01077	0.8911	1	0.757291	0.766409	0.843954	1.01952	1.13429	0.908117	0.0872283	0.0571388	0.863654	0.28568	NA	0.00634507	0.0485199	0.255494	0.824371	0.0156242	0.525644	relA	(p)ppGpp synthetase I; SpoT/RelA	Information storage and processing	Transcription	230	Metabolism	Nucleotide Metabolism	Purine metabolism
PP_1661	1.15016	1.09149	1.19039	0.861544	1	0.93383	NA	NA	1.05375	1.3817	NA	0.605562	0.259522	0.182941	0.450711	NA	0.695771	NA	NA	0.853279	0.119101	NA		dehydrogenase subunit	Cellular processing and signaling	Cell motility	1	not annotated in KEGG	not annotated in KEGG	not annotated in KEGG
PP_1662	NA	NA	NA	NA	NA	NA	NA	NA	0.43062	NA	NA	NA	NA	NA	NA	NA	NA	NA	NA	NA	NA	NA		hypothetical protein	Not annotated in COG	Not annotated in COG	1	not annotated in KEGG	not annotated in KEGG	not annotated in KEGG
PP_1665	NA	NA	NA	NA	1	NA	NA	NA	NA	NA	NA	NA	NA	NA	NA	NA	NA	NA	NA	NA	NA	NA	purM	phosphoribosylaminoimidazole synthetase	Metabolism	Nucleotide transport and metabolism	230	Metabolism	Nucleotide Metabolism	Purine metabolism
PP_1702	0.554446	1.07209	0.564393	0.907749	1	0.924414	2.53579	1.17853	0.517162	0.62175	2.15166	NA	0.886227	NA	0.710047	NA	NA	0.132017	0.214139	NA	NA	0.12081	rdgC	recombination associated protein	Information storage and processing	Replication, recombination and repair	1	not annotated in KEGG	not annotated in KEGG	not annotated in KEGG
PP_1714	0.328096	0.705434	1.35598	1.08633	1	1.31991	1.40002	1.51811	0.465098	1.24822	0.922208	NA	0.687412	0.317243	0.854962	NA	0.145636	0.393402	0.437726	NA	0.372529	0.556507	fklB-2	peptidyl-prolyl cis-trans isomerase; FKBP-type	Cellular processing and signaling	Posttranslational modification, protein turnover, chaperones	1	not annotated in KEGG	not annotated in KEGG	not annotated in KEGG
PP_1719	0.69966	0.819165	1.14955	1.15829	1	1.25516	0.488161	0.318431	0.854114	0.992451	1.53302	0.456827	0.396362	0.293358	0.0769597	NA	0.189398	0.0794092	0.0329347	0.532379	0.899648	0.107317	prc	carboxyl-terminal protease	Cellular processing and signaling	Cell wall/membrane/envelope biogenesis	1	not annotated in KEGG	not annotated in KEGG	not annotated in KEGG
PP_1733	1.58544	1.71872	0.895221	0.95627	1	1.23097	0.559163	0.909611	0.922452	0.93616	0.614728	0.0211523	0.37758	0.753281	0.743108	NA	0.225471	0.245734	NA	0.835386	0.760109	NA	minD	septum site-determining protein MinD	Cellular processing and signaling	Cell cycle control, cell division, chromosome partitioning	1	not annotated in KEGG	not annotated in KEGG	not annotated in KEGG
PP_1752	1.02629	1.029	1.15202	1.0922	1	1.02451	0.335658	0.270555	0.997368	1.05478	1.24063	0.369907	0.785062	0.162709	0.748056	NA	0.941762	0.0178186	0.0160906	0.97363	0.856235	0.00155202		hypothetical protein	Poorly characterized	Function unknown	1	not annotated in KEGG	not annotated in KEGG	not annotated in KEGG
PP_1755	2.0266	2.0064	1.51078	1.4867	1	1.68647	0.307407	0.442183	1.01007	1.0162	0.695203	0.321626	0.111441	0.255502	0.0872269	NA	0.0150511	0.15026	0.197579	0.967033	0.946123	0.0580676	fumC-2	fumarate hydratase	Metabolism	Energy production and conversion	20	Metabolism	Carbohydrate Metabolism	TCA cycle
PP_1761	1.25328	1.40176	NA	1.24416	1	NA	NA	NA	0.894074	NA	NA	NA	NA	NA	NA	NA	NA	NA	NA	NA	NA	NA		sensory box protein/GGDEF family protein	Cellular processing and signaling	Signal transduction mechanisms	1	not annotated in KEGG	not annotated in KEGG	not annotated in KEGG
PP_1767	0.765969	0.972814	1.13246	1.00988	1	0.790065	0.989069	0.914279	0.787375	1.12138	1.0818	0.291386	0.686876	0.00348935	0.951878	NA	0.208985	0.545706	0.691007	0.430583	0.518109	0.705367	gyrA	DNA gyrase subunit A	Information storage and processing	Replication, recombination and repair	1	not annotated in KEGG	not annotated in KEGG	not annotated in KEGG
PP_1768	0.790872	0.712137	0.945135	0.894639	1	0.865965	0.853694	NA	1.11056	1.05644	NA	NA	NA	NA	NA	NA	NA	NA	NA	NA	0.100611	NA	serC	phosphoserine aminotransferase	Metabolism	Amino acid transport and metabolism	260	Metabolism	Amino Acid Metabolism	Alanine- aspartate and glutamate metabolism
PP_1768	0.790872	0.712137	0.945135	0.894639	1	0.865965	0.853694	NA	1.11056	1.05644	NA	NA	NA	NA	NA	NA	NA	NA	NA	NA	0.100611	NA	serC	phosphoserine aminotransferase	Metabolism	Amino acid transport and metabolism	680	Metabolism	Energy Metabolism	Methane metabolism
PP_1768	0.790872	0.712137	0.945135	0.894639	1	0.865965	0.853694	NA	1.11056	1.05644	NA	NA	NA	NA	NA	NA	NA	NA	NA	NA	0.100611	NA	serC	phosphoserine aminotransferase	Metabolism	Coenzyme transport and metabolism	750	Metabolism	Metabolism of Cofactors and Vitamins	Vitamin B6 metabolism
PP_1769	1.03563	1.06	0.927127	0.887194	1	0.821666	1.02482	1.25671	0.977015	1.04501	0.815484	0.917027	0.4404	0.305936	0.222726	NA	0.267682	0.669363	0.363848	0.930456	0.0504087	0.466252	pheA	chorismate mutase	Metabolism	Amino acid transport and metabolism	400	Metabolism	Amino Acid Metabolism	Phenylalanine-, tyrosine and tryptophan biosynthesis
PP_1770	1.38804	1.25346	NA	0.859005	1	2.57708	1.6549	1.14107	1.10737	NA	1.45031	NA	NA	NA	NA	NA	NA	NA	NA	NA	NA	0.00630553		bifunctional cyclohexadienyl dehydrogenase/ 3-phosphoshikimate 1-carboxyvinyltransferase	Metabolism	Amino acid transport and metabolism	401	Metabolism	Biosynthesis of Other Secondary Metabolites	Novobiocin biosynthesis
PP_1770	1.38804	1.25346	NA	0.859005	1	2.57708	1.6549	1.14107	1.10737	NA	1.45031	NA	NA	NA	NA	NA	NA	NA	NA	NA	NA	0.00630553		bifunctional cyclohexadienyl dehydrogenase/ 3-phosphoshikimate 1-carboxyvinyltransferase	Metabolism	Amino acid transport and metabolism	400	Metabolism	Amino Acid Metabolism	Phenylalanine-, tyrosine and tryptophan biosynthesis
PP_1772	0.649876	0.971554	1.07079	1.19308	1	1.1238	2.43191	2.00948	0.668903	0.897501	1.21022	0.183925	0.894069	0.24164	0.27048	NA	0.256658	0.196282	0.119841	0.127514	0.482083	0.355294	rpsA	30S ribosomal protein S1	Information storage and processing	Translation, ribosomal structure and biogenesis	3010	Genetic Information Processing	Translation	Ribosome
PP_1776	NA	NA	NA	NA	NA	NA	NA	NA	NA	1.08328	1.43669	NA	NA	NA	NA	NA	NA	NA	NA	NA	NA	NA		mannose-6-phosphate isomerase/mannose-1-phosphate guanylyltransferase	Cellular processing and signaling	Cell wall/membrane/envelope biogenesis	520	Metabolism	Carbohydrate Metabolism	Amino, sugar and nucleotide sugar metabolism
PP_1776	NA	NA	NA	NA	NA	NA	NA	NA	NA	1.08328	1.43669	NA	NA	NA	NA	NA	NA	NA	NA	NA	NA	NA		mannose-6-phosphate isomerase/mannose-1-phosphate guanylyltransferase	Cellular processing and signaling	Cell wall/membrane/envelope biogenesis	51	Metabolism	Carbohydrate Metabolism	Fructose and mannose metabolism
PP_1777	NA	0.882744	NA	NA	1	NA	1.91816	1.89514	NA	NA	1.01215	NA	NA	NA	NA	NA	NA	0.00572152	0.387759	NA	NA	0.976837	xanA	phosphomannomutase	Metabolism	Carbohydrate transport and metabolism	520	Metabolism	Carbohydrate Metabolism	Amino, sugar and nucleotide sugar metabolism
PP_1777	NA	0.882744	NA	NA	1	NA	1.91816	1.89514	NA	NA	1.01215	NA	NA	NA	NA	NA	NA	0.00572152	0.387759	NA	NA	0.976837	xanA	phosphomannomutase	Metabolism	Carbohydrate transport and metabolism	51	Metabolism	Carbohydrate Metabolism	Fructose and mannose metabolism
PP_1777	NA	0.882744	NA	NA	1	NA	1.91816	1.89514	NA	NA	1.01215	NA	NA	NA	NA	NA	NA	0.00572152	0.387759	NA	NA	0.976837	xanA	phosphomannomutase	Metabolism	Carbohydrate transport and metabolism	52	Metabolism	Carbohydrate Metabolism	Galactose metabolism
PP_1777	NA	0.882744	NA	NA	1	NA	1.91816	1.89514	NA	NA	1.01215	NA	NA	NA	NA	NA	NA	0.00572152	0.387759	NA	NA	0.976837	xanA	phosphomannomutase	Metabolism	Carbohydrate transport and metabolism	10	Metabolism	Carbohydrate Metabolism	Glycolyis / Gluconeogenesis
PP_1777	NA	0.882744	NA	NA	1	NA	1.91816	1.89514	NA	NA	1.01215	NA	NA	NA	NA	NA	NA	0.00572152	0.387759	NA	NA	0.976837	xanA	phosphomannomutase	Metabolism	Carbohydrate transport and metabolism	30	Metabolism	Carbohydrate Metabolism	Pentose phosphate pathway
PP_1777	NA	0.882744	NA	NA	1	NA	1.91816	1.89514	NA	NA	1.01215	NA	NA	NA	NA	NA	NA	0.00572152	0.387759	NA	NA	0.976837	xanA	phosphomannomutase	Metabolism	Carbohydrate transport and metabolism	230	Metabolism	Nucleotide Metabolism	Purine metabolism
PP_1777	NA	0.882744	NA	NA	1	NA	1.91816	1.89514	NA	NA	1.01215	NA	NA	NA	NA	NA	NA	0.00572152	0.387759	NA	NA	0.976837	xanA	phosphomannomutase	Metabolism	Carbohydrate transport and metabolism	500	Metabolism	Carbohydrate Metabolism	Starch and sucrose metabolism
PP_1777	NA	0.882744	NA	NA	1	NA	1.91816	1.89514	NA	NA	1.01215	NA	NA	NA	NA	NA	NA	0.00572152	0.387759	NA	NA	0.976837	xanA	phosphomannomutase	Metabolism	Carbohydrate transport and metabolism	524	Metabolism	Biosynthesis of Other Secondary Metabolites	Streptomycin biosynthesis
PP_1779	NA	NA	NA	NA	NA	NA	NA	NA	NA	NA	NA	NA	NA	NA	NA	NA	NA	NA	NA	NA	NA	NA		lipopolysaccharide ABC export system; ATP-binding protein	Metabolism	Carbohydrate transport and metabolism	2010	Environmental Information Processing	Membrane Transport	ABC transporter
PP_1780	0.688519	1.19429	1.05925	0.996326	1	0.648393	0.558696	1.28719	0.576507	1.06316	0.434045	NA	NA	0.893672	NA	NA	0.391569	NA	0.489471	NA	NA	NA		mannosyltransferase	Cellular processing and signaling	Cell wall/membrane/envelope biogenesis	1	not annotated in KEGG	not annotated in KEGG	not annotated in KEGG
PP_1784	NA	NA	NA	NA	1	NA	2.57776	2.36395	NA	NA	1.09045	NA	NA	NA	NA	NA	NA	NA	NA	NA	NA	0.319211	rmlD	dTDP-4-dehydrorhamnose reductase	Cellular processing and signaling	Cell wall/membrane/envelope biogenesis	531	Metabolism	Biosynthesis of Other Secondary Metabolites	Streptomycin biosynthesis
PP_1784	NA	NA	NA	NA	1	NA	2.57776	2.36395	NA	NA	1.09045	NA	NA	NA	NA	NA	NA	NA	NA	NA	NA	0.319211	rmlD	dTDP-4-dehydrorhamnose reductase	Cellular processing and signaling	Cell wall/membrane/envelope biogenesis	523	Metabolism	Biosynthesis of Other Secondary Metabolites	Streptomycin biosynthesis
PP_1785	NA	NA	NA	NA	NA	NA	NA	NA	NA	0.850651	0.38042	NA	NA	NA	NA	NA	NA	NA	NA	NA	NA	NA	rmlB	dTDP-glucose 4;6-dehydratase	Cellular processing and signaling	Cell wall/membrane/envelope biogenesis	523	Metabolism	Biosynthesis of Other Secondary Metabolites	Streptomycin biosynthesis
PP_1785	NA	NA	NA	NA	NA	NA	NA	NA	NA	0.850651	0.38042	NA	NA	NA	NA	NA	NA	NA	NA	NA	NA	NA	rmlB	dTDP-glucose 4;6-dehydratase	Cellular processing and signaling	Cell wall/membrane/envelope biogenesis	527	Metabolism	Biosynthesis of Other Secondary Metabolites	Streptomycin biosynthesis
PP_1786	0.187971	0.236271	0.403299	0.397088	1	0.468795	3.31277	4.19821	0.795571	1.01564	0.78909	NA	0.165881	0.16354	0.160647	NA	0.171094	0.028399	0.0233928	NA	0.130778	0.0103043		glycosyl transferase	Cellular processing and signaling	Cell wall/membrane/envelope biogenesis	1	not annotated in KEGG	not annotated in KEGG	not annotated in KEGG
PP_1787	0.987386	0.971043	1.13868	1.13112	1	0.939686	1.96472	1.30319	1.01683	1.00669	1.50762	0.966751	0.901685	0.543605	0.581704	NA	0.69168	0.0364128	0.487299	0.81699	0.612654	0.307217		hypothetical protein	Not annotated in COG	Not annotated in COG	1	not annotated in KEGG	not annotated in KEGG	not annotated in KEGG
PP_1791	0.905261	1.1312	1.01874	0.829652	1	1.00968	1.46587	0.782465	0.800269	1.22791	1.8734	NA	0.0917132	0.955343	0.372049	NA	0.980681	0.0133489	0.217241	NA	0.435084	0.0806328		aldolase/synthase	Metabolism	Amino acid transport and metabolism	362	Metabolism	Xenobiotics Biodegradation and Metabolism	Benzoate degradation
PP_1791	0.905261	1.1312	1.01874	0.829652	1	1.00968	1.46587	0.782465	0.800269	1.22791	1.8734	NA	0.0917132	0.955343	0.372049	NA	0.980681	0.0133489	0.217241	NA	0.435084	0.0806328		aldolase/synthase	Metabolism	Amino acid transport and metabolism	621	Metabolism	Xenobiotics Biodegradation and Metabolism	Dioxin degradation
PP_1791	0.905261	1.1312	1.01874	0.829652	1	1.00968	1.46587	0.782465	0.800269	1.22791	1.8734	NA	0.0917132	0.955343	0.372049	NA	0.980681	0.0133489	0.217241	NA	0.435084	0.0806328		aldolase/synthase	Metabolism	Amino acid transport and metabolism	360	Metabolism	Amino Acid Metabolism	Phenylalanine metabolism
PP_1791	0.905261	1.1312	1.01874	0.829652	1	1.00968	1.46587	0.782465	0.800269	1.22791	1.8734	NA	0.0917132	0.955343	0.372049	NA	0.980681	0.0133489	0.217241	NA	0.435084	0.0806328		aldolase/synthase	Metabolism	Amino acid transport and metabolism	622	Metabolism	Xenobiotics Biodegradation and Metabolism	Xylene degradation
PP_1794	NA	NA	NA	NA	NA	NA	NA	NA	NA	NA	1.56551	NA	NA	NA	NA	NA	NA	NA	NA	NA	NA	0.134507		hypothetical protein	Not annotated in COG	Not annotated in COG	1	not annotated in KEGG	not annotated in KEGG	not annotated in KEGG
PP_1799	0.717085	0.8695	0.953742	0.979586	1	0.690591	1.22637	1.07169	0.824709	0.973617	1.14434	0.0296912	0.452104	0.286195	0.776295	NA	0.0561193	0.167168	0.228193	0.36673	0.580407	0.137705	gmd	GDP-mannose 4;6 dehydratase	Cellular processing and signaling	Cell wall/membrane/envelope biogenesis	520	Metabolism	Carbohydrate Metabolism	Amino, sugar and nucleotide sugar metabolism
PP_1799	0.717085	0.8695	0.953742	0.979586	1	0.690591	1.22637	1.07169	0.824709	0.973617	1.14434	0.0296912	0.452104	0.286195	0.776295	NA	0.0561193	0.167168	0.228193	0.36673	0.580407	0.137705	gmd	GDP-mannose 4;6 dehydratase	Cellular processing and signaling	Cell wall/membrane/envelope biogenesis	51	Metabolism	Carbohydrate Metabolism	Fructose and mannose metabolism
PP_1800	NA	NA	NA	1.72222	1	NA	NA	NA	NA	NA	NA	NA	NA	NA	NA	NA	NA	NA	NA	NA	NA	NA	rmd	oxidoreductase Rmd	Cellular processing and signaling	Cell wall/membrane/envelope biogenesis	1	not annotated in KEGG	not annotated in KEGG	not annotated in KEGG
PP_1809	NA	NA	NA	NA	NA	NA	NA	NA	NA	NA	NA	NA	NA	NA	NA	NA	NA	NA	NA	NA	NA	NA		hypothetical protein	Not annotated in COG	Not annotated in COG	1	not annotated in KEGG	not annotated in KEGG	not annotated in KEGG
PP_1819	1.93462	1.88684	0.888527	0.97337	1	1.01182	0.224611	NA	1.02533	0.912836	NA	0.0418334	0.258457	0.206165	0.122223	NA	0.905131	NA	NA	0.931552	0.231189	NA		methyl-accepting chemotaxis sensory transducer	Cellular processing and signaling	Cell motility	2030	Cellular Processes	Cell Motility	Bacterial chemotaxis
PP_1819	1.93462	1.88684	0.888527	0.97337	1	1.01182	0.224611	NA	1.02533	0.912836	NA	0.0418334	0.258457	0.206165	0.122223	NA	0.905131	NA	NA	0.931552	0.231189	NA		methyl-accepting chemotaxis sensory transducer	Cellular processing and signaling	Cell motility	2020	Environmental Information Processing	Signal Transduction	Two-component system
PP_1827	0.267538	0.885141	0.975448	0.718925	1	0.85065	0.862042	0.91512	0.302254	1.35681	0.941998	NA	NA	0.025897	0.303201	NA	0.134876	0.127016	0.448103	NA	0.329403	0.441785		N5-glutamine S-adenosyl-L-methionine-dependent methyltransferase	Information storage and processing	Translation, ribosomal structure and biogenesis	1	not annotated in KEGG	not annotated in KEGG	not annotated in KEGG
PP_1845	NA	NA	NA	NA	NA	NA	NA	NA	1.31147	1.15638	NA	NA	NA	NA	NA	NA	NA	NA	NA	0.371092	NA	NA		enoyl-CoA hydratase	Metabolism	Lipid transport and metabolism	281	Metabolism	Amino Acid Metabolism	Alanine- aspartate and glutamate metabolism
PP_1845	NA	NA	NA	NA	NA	NA	NA	NA	1.31147	1.15638	NA	NA	NA	NA	NA	NA	NA	NA	NA	0.371092	NA	NA		enoyl-CoA hydratase	Metabolism	Lipid transport and metabolism	280	Metabolism	Amino Acid Metabolism	Alanine- aspartate and glutamate metabolism
PP_1845	NA	NA	NA	NA	NA	NA	NA	NA	1.31147	1.15638	NA	NA	NA	NA	NA	NA	NA	NA	NA	0.371092	NA	NA		enoyl-CoA hydratase	Metabolism	Lipid transport and metabolism	627	Metabolism	Xenobiotics Biodegradation and Metabolism	Aminobenzoate degradation
PP_1845	NA	NA	NA	NA	NA	NA	NA	NA	1.31147	1.15638	NA	NA	NA	NA	NA	NA	NA	NA	NA	0.371092	NA	NA		enoyl-CoA hydratase	Metabolism	Lipid transport and metabolism	362	Metabolism	Xenobiotics Biodegradation and Metabolism	Benzoate degradation
PP_1845	NA	NA	NA	NA	NA	NA	NA	NA	1.31147	1.15638	NA	NA	NA	NA	NA	NA	NA	NA	NA	0.371092	NA	NA		enoyl-CoA hydratase	Metabolism	Lipid transport and metabolism	410	Metabolism	Metabolism of Other Amino Acids	beta-Alanine metabolism
PP_1845	NA	NA	NA	NA	NA	NA	NA	NA	1.31147	1.15638	NA	NA	NA	NA	NA	NA	NA	NA	NA	0.371092	NA	NA		enoyl-CoA hydratase	Metabolism	Lipid transport and metabolism	650	Metabolism	Carbohydrate Metabolism	Butanoate metabolism
PP_1845	NA	NA	NA	NA	NA	NA	NA	NA	1.31147	1.15638	NA	NA	NA	NA	NA	NA	NA	NA	NA	0.371092	NA	NA		enoyl-CoA hydratase	Metabolism	Lipid transport and metabolism	930	Metabolism	Xenobiotics Biodegradation and Metabolism	Caprolactam degradation
PP_1845	NA	NA	NA	NA	NA	NA	NA	NA	1.31147	1.15638	NA	NA	NA	NA	NA	NA	NA	NA	NA	0.371092	NA	NA		enoyl-CoA hydratase	Metabolism	Lipid transport and metabolism	71	Metabolism	Lipid metabolism	Fatty acid biosynthesis
PP_1845	NA	NA	NA	NA	NA	NA	NA	NA	1.31147	1.15638	NA	NA	NA	NA	NA	NA	NA	NA	NA	0.371092	NA	NA		enoyl-CoA hydratase	Metabolism	Lipid transport and metabolism	917	Metabolism	Metabolism of Terpenoids and Polyketides	Limonene and pinene degradation
PP_1845	NA	NA	NA	NA	NA	NA	NA	NA	1.31147	1.15638	NA	NA	NA	NA	NA	NA	NA	NA	NA	0.371092	NA	NA		enoyl-CoA hydratase	Metabolism	Lipid transport and metabolism	310	Metabolism	Amino Acid Metabolism	Lysine degradation
PP_1845	NA	NA	NA	NA	NA	NA	NA	NA	1.31147	1.15638	NA	NA	NA	NA	NA	NA	NA	NA	NA	0.371092	NA	NA		enoyl-CoA hydratase	Metabolism	Lipid transport and metabolism	640	Metabolism	Carbohydrate Metabolism	Propanoate metabolism
PP_1845	NA	NA	NA	NA	NA	NA	NA	NA	1.31147	1.15638	NA	NA	NA	NA	NA	NA	NA	NA	NA	0.371092	NA	NA		enoyl-CoA hydratase	Metabolism	Lipid transport and metabolism	380	Metabolism	Amino Acid Metabolism	Tryptophan metabolism
PP_1858	NA	NA	NA	NA	NA	NA	NA	NA	1.35675	1.70823	NA	NA	NA	NA	NA	NA	NA	NA	NA	0.159707	NA	NA	efp	elongation factor P	Information storage and processing	Translation, ribosomal structure and biogenesis	1	not annotated in KEGG	not annotated in KEGG	not annotated in KEGG
PP_1859	4.56572	1.35316	1.19789	0.799418	1	0.903773	NA	NA	3.37411	1.49845	NA	NA	NA	NA	NA	NA	NA	NA	NA	NA	NA	NA	ohr	OsmC family protein	Cellular processing and signaling	Posttranslational modification, protein turnover, chaperones	1	not annotated in KEGG	not annotated in KEGG	not annotated in KEGG
PP_1866	0.532246	0.736067	1.12971	0.844577	1	1.04339	0.913254	0.599613	0.723094	1.3376	1.52307	NA	NA	NA	NA	NA	NA	NA	NA	NA	0.597238	NA		phospho-2-dehydro-3-deoxyheptonate aldolase	Metabolism	Amino acid transport and metabolism	400	Metabolism	Amino Acid Metabolism	Phenylalanine-, tyrosine and tryptophan biosynthesis
PP_1868	0.562714	0.726083	1.00495	0.822381	1	0.684088	1.45066	1.68137	0.774999	1.222	0.862786	0.0783403	0.412652	0.953468	0.350451	NA	0.00958722	0.130604	0.022603	0.479905	0.141922	0.186456		DEAD-box ATP dependent DNA helicase	Information storage and processing	Replication, recombination and repair	3018	Genetic Information Processing	Folding-, Sorting and Degradation	RNA degradation
PP_1868	0.562714	0.726083	1.00495	0.822381	1	0.684088	1.45066	1.68137	0.774999	1.222	0.862786	0.0783403	0.412652	0.953468	0.350451	NA	0.00958722	0.130604	0.022603	0.479905	0.141922	0.186456		DEAD-box ATP dependent DNA helicase	Information storage and processing	Transcription	3018	Genetic Information Processing	Folding-, Sorting and Degradation	RNA degradation
PP_1868	0.562714	0.726083	1.00495	0.822381	1	0.684088	1.45066	1.68137	0.774999	1.222	0.862786	0.0783403	0.412652	0.953468	0.350451	NA	0.00958722	0.130604	0.022603	0.479905	0.141922	0.186456		DEAD-box ATP dependent DNA helicase	Information storage and processing	Translation, ribosomal structure and biogenesis	3018	Genetic Information Processing	Folding-, Sorting and Degradation	RNA degradation
PP_1872	0.969365	0.78468	0.861979	0.952199	1	0.898586	1.2455	1.26881	1.23536	0.905251	0.981628	0.671732	0.145061	0.0877353	0.239622	NA	0.0809774	0.217076	0.221012	0.326447	0.253996	0.919934		aminotransferase AlaT	Metabolism	Amino acid transport and metabolism	255	Metabolism	Amino Acid Metabolism	Alanine- aspartate and glutamate metabolism
PP_1872	0.969365	0.78468	0.861979	0.952199	1	0.898586	1.2455	1.26881	1.23536	0.905251	0.981628	0.671732	0.145061	0.0877353	0.239622	NA	0.0809774	0.217076	0.221012	0.326447	0.253996	0.919934		aminotransferase AlaT	Metabolism	Amino acid transport and metabolism	290	Metabolism	Amino Acid Metabolism	Valine-, leucin and isoleucine biosynthesis
PP_1893	1.71198	1.75053	1.04774	0.974942	1	0.954003	0.12904	0.237248	0.977976	1.07467	0.543903	0.0935047	0.16088	0.21642	0.677019	NA	0.301449	0.0202262	0.021213	0.738397	0.235234	0.013268	fadE	acyl-CoA dehydrogenase	Metabolism	Lipid transport and metabolism	71	Metabolism	Lipid metabolism	Fatty acid biosynthesis
PP_1905	0.937869	1.22101	0.948529	1.00829	1	1.02749	1.54055	1.45518	0.768108	0.940729	1.05866	0.673928	0.0427135	0.00357025	0.941893	NA	0.71492	0.130132	0.100775	0.26534	0.629673	0.27527	rne	ribonuclease; Rne/Rng family	Information storage and processing	Translation, ribosomal structure and biogenesis	3018	Genetic Information Processing	Folding-, Sorting and Degradation	RNA degradation
PP_1908	1.03457	1.18288	1.02806	1.04103	1	0.993709	1.19927	0.959733	0.87462	0.987535	1.24959	NA	0.274548	0.672175	0.610046	NA	NA	0.0470427	NA	NA	0.923857	NA		signal peptide peptidase SppA; 36K type	Cellular processing and signaling	Cell motility	1	not annotated in KEGG	not annotated in KEGG	not annotated in KEGG
PP_1908	1.03457	1.18288	1.02806	1.04103	1	0.993709	1.19927	0.959733	0.87462	0.987535	1.24959	NA	0.274548	0.672175	0.610046	NA	NA	0.0470427	NA	NA	0.923857	NA		signal peptide peptidase SppA; 36K type	Cellular processing and signaling	Posttranslational modification, protein turnover, chaperones	1	not annotated in KEGG	not annotated in KEGG	not annotated in KEGG
PP_1913	2.11532	1.8467	1.95792	1.64568	1	0.643454	1.10182	0.891715	1.14546	1.18973	1.23562	NA	NA	NA	NA	NA	NA	NA	NA	0.142714	0.594415	0.449741	fabD	malonyl CoA-acyl carrier protein transacylase	Metabolism	Lipid transport and metabolism	65	Metabolism	Lipid metabolism	Fatty acid biosynthesis
PP_1915	NA	NA	NA	NA	NA	NA	NA	NA	NA	NA	NA	NA	NA	NA	NA	NA	NA	NA	NA	NA	NA	NA	acpP	acyl carrier protein	Metabolism	Lipid transport and metabolism	1	not annotated in KEGG	not annotated in KEGG	not annotated in KEGG
PP_1915	NA	NA	NA	NA	NA	NA	NA	NA	NA	NA	NA	NA	NA	NA	NA	NA	NA	NA	NA	NA	NA	NA	acpP	acyl carrier protein	Metabolism	Secondary metabolites biosynthesis, transport and catabolism	1	not annotated in KEGG	not annotated in KEGG	not annotated in KEGG
PP_1943	NA	NA	NA	NA	NA	NA	NA	NA	NA	NA	NA	NA	NA	NA	NA	NA	NA	NA	NA	NA	NA	NA	purU	formyltetrahydrofolate deformylase	Metabolism	Nucleotide transport and metabolism	630	Metabolism	Carbohydrate Metabolism	Glyoxylate and dicarboxylate metabolism
PP_1943	NA	NA	NA	NA	NA	NA	NA	NA	NA	NA	NA	NA	NA	NA	NA	NA	NA	NA	NA	NA	NA	NA	purU	formyltetrahydrofolate deformylase	Metabolism	Nucleotide transport and metabolism	670	Metabolism	Metabolism of Cofactors and Vitamins	One carbon pool by folate
PP_1971	NA	NA	NA	NA	NA	NA	NA	NA	NA	NA	NA	NA	NA	NA	NA	NA	NA	NA	NA	NA	NA	NA		hypothetical protein	Poorly characterized	Function unknown	1	not annotated in KEGG	not annotated in KEGG	not annotated in KEGG
PP_1972	1.03864	1.2637	1.01468	1.07192	1	0.698339	1.42611	1.15805	0.82191	0.946603	1.23147	0.810864	0.0772953	0.846005	0.162178	NA	0.148554	0.11262	0.604415	0.390439	0.597922	0.314887	tyrB-1	aromatic amino acid aminotransferase	Metabolism	Amino acid transport and metabolism	270	Metabolism	Amino Acid Metabolism	Alanine- aspartate and glutamate metabolism
PP_1972	1.03864	1.2637	1.01468	1.07192	1	0.698339	1.42611	1.15805	0.82191	0.946603	1.23147	0.810864	0.0772953	0.846005	0.162178	NA	0.148554	0.11262	0.604415	0.390439	0.597922	0.314887	tyrB-1	aromatic amino acid aminotransferase	Metabolism	Amino acid transport and metabolism	401	Metabolism	Biosynthesis of Other Secondary Metabolites	Novobiocin biosynthesis
PP_1972	1.03864	1.2637	1.01468	1.07192	1	0.698339	1.42611	1.15805	0.82191	0.946603	1.23147	0.810864	0.0772953	0.846005	0.162178	NA	0.148554	0.11262	0.604415	0.390439	0.597922	0.314887	tyrB-1	aromatic amino acid aminotransferase	Metabolism	Amino acid transport and metabolism	360	Metabolism	Amino Acid Metabolism	Phenylalanine metabolism
PP_1972	1.03864	1.2637	1.01468	1.07192	1	0.698339	1.42611	1.15805	0.82191	0.946603	1.23147	0.810864	0.0772953	0.846005	0.162178	NA	0.148554	0.11262	0.604415	0.390439	0.597922	0.314887	tyrB-1	aromatic amino acid aminotransferase	Metabolism	Amino acid transport and metabolism	400	Metabolism	Amino Acid Metabolism	Phenylalanine-, tyrosine and tryptophan biosynthesis
PP_1972	1.03864	1.2637	1.01468	1.07192	1	0.698339	1.42611	1.15805	0.82191	0.946603	1.23147	0.810864	0.0772953	0.846005	0.162178	NA	0.148554	0.11262	0.604415	0.390439	0.597922	0.314887	tyrB-1	aromatic amino acid aminotransferase	Metabolism	Amino acid transport and metabolism	350	Metabolism	Amino Acid Metabolism	Tyrosine metabolism
PP_1977	0.739189	0.775912	0.784648	0.965129	1	0.972763	1.1424	1.44734	0.952671	0.812999	0.789309	NA	0.244988	0.439626	0.883834	NA	0.758593	0.0899789	0.378396	NA	0.0388825	0.475249	gltX	glutamyl-tRNA synthetase	Information storage and processing	Translation, ribosomal structure and biogenesis	970	Genetic Information Processing	Translation	Aminoacyl-tRNA biosynthesis
PP_1977	0.739189	0.775912	0.784648	0.965129	1	0.972763	1.1424	1.44734	0.952671	0.812999	0.789309	NA	0.244988	0.439626	0.883834	NA	0.758593	0.0899789	0.378396	NA	0.0388825	0.475249	gltX	glutamyl-tRNA synthetase	Information storage and processing	Translation, ribosomal structure and biogenesis	860	Metabolism	Metabolism of Cofactors and Vitamins	Porphyrin and chlorophyll metabolism
PP_1982	NA	NA	NA	NA	NA	NA	NA	NA	NA	NA	1.10267	NA	NA	NA	NA	NA	NA	NA	NA	NA	NA	0.806153	ibpA	heat shock protein Hsp20	Cellular processing and signaling	Posttranslational modification, protein turnover, chaperones	1	not annotated in KEGG	not annotated in KEGG	not annotated in KEGG
PP_1983	NA	1.23838	1.37643	1.5947	1	0.69617	0.66754	0.396088	NA	0.863129	1.68533	NA	NA	NA	NA	NA	NA	NA	NA	NA	0.777044	NA		sensory box protein	Cellular processing and signaling	Signal transduction mechanisms	1	not annotated in KEGG	not annotated in KEGG	not annotated in KEGG
PP_1985	0.624901	0.487668	0.944678	0.739141	1	0.838035	1.7135	1.60559	1.28141	1.27808	1.06721	NA	0.222523	0.841476	0.399122	NA	0.113318	0.072856	0.159894	NA	0.0879614	0.728394	leuC	isopropylmalate isomerase large subunit	Metabolism	Amino acid transport and metabolism	660	Metabolism	Carbohydrate Metabolism	C5-Branched dibasic acid metabolism
PP_1985	0.624901	0.487668	0.944678	0.739141	1	0.838035	1.7135	1.60559	1.28141	1.27808	1.06721	NA	0.222523	0.841476	0.399122	NA	0.113318	0.072856	0.159894	NA	0.0879614	0.728394	leuC	isopropylmalate isomerase large subunit	Metabolism	Amino acid transport and metabolism	290	Metabolism	Amino Acid Metabolism	Valine-, leucin and isoleucine biosynthesis
PP_1986	0.815698	0.748984	1.42322	1.17652	1	1.614	1.6344	1.80914	1.08907	1.20969	0.90341	NA	0.00547051	0.291377	0.510358	NA	NA	0.121157	0.0499485	NA	0.0671301	0.205978	leuD	isopropylmalate isomerase small subunit	Metabolism	Amino acid transport and metabolism	660	Metabolism	Carbohydrate Metabolism	C5-Branched dibasic acid metabolism
PP_1986	0.815698	0.748984	1.42322	1.17652	1	1.614	1.6344	1.80914	1.08907	1.20969	0.90341	NA	0.00547051	0.291377	0.510358	NA	NA	0.121157	0.0499485	NA	0.0671301	0.205978	leuD	isopropylmalate isomerase small subunit	Metabolism	Amino acid transport and metabolism	290	Metabolism	Amino Acid Metabolism	Valine-, leucin and isoleucine biosynthesis
PP_1989	1.26225	1.14053	1.05605	0.92922	1	1.14474	1.03574	0.963181	1.10672	1.13649	1.07533	0.452947	0.283321	0.809995	0.754155	NA	0.622414	0.703076	0.864077	0.584174	0.040609	0.596868	asd	aspartate-semialdehyde dehydrogenase	Metabolism	Amino acid transport and metabolism	260	Metabolism	Amino Acid Metabolism	Alanine- aspartate and glutamate metabolism
PP_1989	1.26225	1.14053	1.05605	0.92922	1	1.14474	1.03574	0.963181	1.10672	1.13649	1.07533	0.452947	0.283321	0.809995	0.754155	NA	0.622414	0.703076	0.864077	0.584174	0.040609	0.596868	asd	aspartate-semialdehyde dehydrogenase	Metabolism	Amino acid transport and metabolism	270	Metabolism	Amino Acid Metabolism	Alanine- aspartate and glutamate metabolism
PP_1989	1.26225	1.14053	1.05605	0.92922	1	1.14474	1.03574	0.963181	1.10672	1.13649	1.07533	0.452947	0.283321	0.809995	0.754155	NA	0.622414	0.703076	0.864077	0.584174	0.040609	0.596868	asd	aspartate-semialdehyde dehydrogenase	Metabolism	Amino acid transport and metabolism	300	Metabolism	Amino Acid Metabolism	Lysine biosynthesis
PP_1993	1.31569	1.51544	0.912284	0.985197	1	0.97028	0.388038	0.481431	0.868186	0.925991	0.806009	0.190737	0.0518676	0.38756	0.842579	NA	0.332109	0.104103	0.0582155	0.388322	0.0218989	0.330764		peptidoglycan-binding LysM	Cellular processing and signaling	Cell wall/membrane/envelope biogenesis	1	not annotated in KEGG	not annotated in KEGG	not annotated in KEGG
PP_1996	0.86082	0.654622	0.950447	0.780841	1	0.884074	0.929452	0.907018	1.31499	1.21721	1.02473	0.363442	0.024961	0.834055	0.0530695	NA	0.798433	0.192817	0.291099	0.224363	0.558576	0.796559	accD	acetyl-CoA carboxylase subunit beta	Metabolism	Lipid transport and metabolism	256	Metabolism	Amino Acid Metabolism	Alanine- aspartate and glutamate metabolism
PP_1996	0.86082	0.654622	0.950447	0.780841	1	0.884074	0.929452	0.907018	1.31499	1.21721	1.02473	0.363442	0.024961	0.834055	0.0530695	NA	0.798433	0.192817	0.291099	0.224363	0.558576	0.796559	accD	acetyl-CoA carboxylase subunit beta	Metabolism	Lipid transport and metabolism	64	Metabolism	Lipid metabolism	Fatty acid biosynthesis
PP_1996	0.86082	0.654622	0.950447	0.780841	1	0.884074	0.929452	0.907018	1.31499	1.21721	1.02473	0.363442	0.024961	0.834055	0.0530695	NA	0.798433	0.192817	0.291099	0.224363	0.558576	0.796559	accD	acetyl-CoA carboxylase subunit beta	Metabolism	Lipid transport and metabolism	640	Metabolism	Carbohydrate Metabolism	Propanoate metabolism
PP_1996	0.86082	0.654622	0.950447	0.780841	1	0.884074	0.929452	0.907018	1.31499	1.21721	1.02473	0.363442	0.024961	0.834055	0.0530695	NA	0.798433	0.192817	0.291099	0.224363	0.558576	0.796559	accD	acetyl-CoA carboxylase subunit beta	Metabolism	Lipid transport and metabolism	620	Metabolism	Carbohydrate Metabolism	Pyruvate metabolism
PP_1998	NA	NA	1.01103	NA	1	NA	NA	NA	NA	NA	NA	NA	NA	NA	NA	NA	NA	NA	NA	NA	NA	NA		sporulation domain protein	Poorly characterized	Function unknown	1	not annotated in KEGG	not annotated in KEGG	not annotated in KEGG
PP_2000	0.87407	0.525111	0.44712	0.644969	1	0.626403	0.661812	0.936568	1.66454	0.693242	0.706635	NA	0.607981	0.422188	0.642201	NA	0.553042	0.690066	0.942667	NA	0.374176	0.144697	purF	amidophosphoribosyltransferase	Metabolism	Nucleotide transport and metabolism	281	Metabolism	Amino Acid Metabolism	Alanine- aspartate and glutamate metabolism
PP_2000	0.87407	0.525111	0.44712	0.644969	1	0.626403	0.661812	0.936568	1.66454	0.693242	0.706635	NA	0.607981	0.422188	0.642201	NA	0.553042	0.690066	0.942667	NA	0.374176	0.144697	purF	amidophosphoribosyltransferase	Metabolism	Nucleotide transport and metabolism	230	Metabolism	Nucleotide Metabolism	Purine metabolism
PP_2001	NA	NA	NA	NA	NA	NA	NA	NA	NA	NA	NA	NA	NA	NA	NA	NA	NA	NA	NA	NA	NA	NA	metZ	O-succinylhomoserine sulfhydrylase	Metabolism	Amino acid transport and metabolism	270	Metabolism	Amino Acid Metabolism	Alanine- aspartate and glutamate metabolism
PP_2006	26.6007	28.2001	0.847114	0.566129	1	1.92445	NA	NA	0.943284	1.49633	NA	0.0400697	0.0602474	0.712347	0.290881	NA	0.269363	NA	NA	0.768126	0.221116	NA		hypothetical protein	Not annotated in COG	Not annotated in COG	1	not annotated in KEGG	not annotated in KEGG	not annotated in KEGG
PP_2007	NA	NA	NA	NA	NA	NA	NA	NA	2.44485	NA	NA	NA	NA	NA	NA	NA	NA	NA	NA	0.018072	NA	NA		P-47-related protein	Not annotated in COG	Not annotated in COG	1	not annotated in KEGG	not annotated in KEGG	not annotated in KEGG
PP_2017	1.31404	1.32496	1.03154	1.05952	1	1.09664	0.683951	0.75303	0.991758	0.97359	0.908265	0.160572	0.217229	0.891379	0.744511	NA	0.711585	0.114577	0.159008	0.804659	0.631314	0.050556	pepN	aminopeptidase N	Metabolism	Amino acid transport and metabolism	480	Metabolism	Metabolism of Other Amino Acids	Glutathione metabolism
PP_2019	NA	NA	NA	NA	NA	NA	NA	NA	NA	NA	NA	NA	NA	NA	NA	NA	NA	NA	NA	NA	NA	NA		hypothetical protein	Poorly characterized	General function prediction only	1	not annotated in KEGG	not annotated in KEGG	not annotated in KEGG
PP_2024	NA	NA	NA	NA	1	NA	NA	4.36499	NA	NA	NA	NA	NA	NA	NA	NA	NA	NA	NA	NA	NA	NA	sbcC	SMC domain protein	Information storage and processing	Replication, recombination and repair	1	not annotated in KEGG	not annotated in KEGG	not annotated in KEGG
PP_2080	0.807818	0.847346	0.906649	0.943834	1	0.97575	0.34218	0.453005	0.953351	0.960601	0.755355	0.473456	0.404654	0.604539	0.822565	NA	0.911967	0.0722499	0.14111	0.648505	0.67269	0.261609		NAD-glutamate dehydrogenase	Metabolism	Amino acid transport and metabolism	267	Metabolism	Amino Acid Metabolism	Alanine- aspartate and glutamate metabolism
PP_2080	0.807818	0.847346	0.906649	0.943834	1	0.97575	0.34218	0.453005	0.953351	0.960601	0.755355	0.473456	0.404654	0.604539	0.822565	NA	0.911967	0.0722499	0.14111	0.648505	0.67269	0.261609		NAD-glutamate dehydrogenase	Metabolism	Amino acid transport and metabolism	330	Metabolism	Amino Acid Metabolism	Arginine and proline metabolism
PP_2080	0.807818	0.847346	0.906649	0.943834	1	0.97575	0.34218	0.453005	0.953351	0.960601	0.755355	0.473456	0.404654	0.604539	0.822565	NA	0.911967	0.0722499	0.14111	0.648505	0.67269	0.261609		NAD-glutamate dehydrogenase	Metabolism	Amino acid transport and metabolism	910	Metabolism	Metabolism of Terpenoids and Polyketides	Limonene and pinene degradation
PP_2080	0.807818	0.847346	0.906649	0.943834	1	0.97575	0.34218	0.453005	0.953351	0.960601	0.755355	0.473456	0.404654	0.604539	0.822565	NA	0.911967	0.0722499	0.14111	0.648505	0.67269	0.261609		NAD-glutamate dehydrogenase	Metabolism	Amino acid transport and metabolism	430	Metabolism	Metabolism of Other Amino Acids	Taurine and hypotaurine metabolism
PP_2082	0.633199	0.825367	0.899233	1.01979	1	0.913844	1.18193	1.13471	0.767173	0.88178	1.04161	0.0747897	0.0763821	0.648342	0.835386	NA	0.59995	0.0487834	0.501386	0.205693	0.70184	0.804954	ppsA	phosphoenolpyruvate synthase	Metabolism	Carbohydrate transport and metabolism	680	Metabolism	Energy Metabolism	Methane metabolism
PP_2082	0.633199	0.825367	0.899233	1.01979	1	0.913844	1.18193	1.13471	0.767173	0.88178	1.04161	0.0747897	0.0763821	0.648342	0.835386	NA	0.59995	0.0487834	0.501386	0.205693	0.70184	0.804954	ppsA	phosphoenolpyruvate synthase	Metabolism	Carbohydrate transport and metabolism	620	Metabolism	Carbohydrate Metabolism	Pyruvate metabolism
PP_2087	NA	NA	NA	NA	NA	NA	NA	NA	NA	1.00804	NA	NA	NA	NA	NA	NA	NA	NA	NA	NA	NA	NA	cmpX	TM helix repeat-containing protein	Not annotated in COG	Not annotated in COG	1	not annotated in KEGG	not annotated in KEGG	not annotated in KEGG
PP_2089	1.66243	1.39682	1.00955	0.93707	1	1.11657	1.58433	1.76214	1.19015	1.07735	0.899092	0.0744115	0.354162	0.980279	0.821964	NA	0.259403	0.0145631	0.48623	0.360711	0.565363	0.850503	oprF	OmpF family protein	Cellular processing and signaling	Cell wall/membrane/envelope biogenesis	1	not annotated in KEGG	not annotated in KEGG	not annotated in KEGG
PP_2095	0.684985	1.17738	0.898455	0.883589	1	0.788336	0.730258	1.14596	0.581789	1.01682	0.637248	NA	NA	NA	NA	NA	NA	NA	NA	0.260238	0.000997836	NA	pyrD	dihydroorotate dehydrogenase 2	Metabolism	Nucleotide transport and metabolism	240	Metabolism	Nucleotide Metabolism	Pyrimidine metabolism
PP_2105	1.11853	1.15952	0.947747	0.729586	1	1.18909	0.328916	0.27961	0.964647	1.29902	1.17634	0.116365	0.63899	0.775243	0.270955	NA	0.625233	0.175443	NA	0.88703	0.0559404	NA		hypothetical protein	Cellular processing and signaling	Signal transduction mechanisms	1	not annotated in KEGG	not annotated in KEGG	not annotated in KEGG
PP_2111	1.89964	2.547	0.558331	0.869343	1	0.852174	0.188155	0.254138	0.745836	0.642244	0.740365	0.0826774	0.173579	0.406543	0.309521	NA	0.639136	0.23038	0.202809	0.288364	0.576889	0.476775	aer-2	aerotaxis receptor Aer-2	Cellular processing and signaling	Cell motility	2030	Cellular Processes	Cell Motility	Bacterial chemotaxis
PP_2111	1.89964	2.547	0.558331	0.869343	1	0.852174	0.188155	0.254138	0.745836	0.642244	0.740365	0.0826774	0.173579	0.406543	0.309521	NA	0.639136	0.23038	0.202809	0.288364	0.576889	0.476775	aer-2	aerotaxis receptor Aer-2	Cellular processing and signaling	Cell motility	2020	Environmental Information Processing	Signal Transduction	Two-component system
PP_2112	2.30493	2.10822	1.30534	1.33617	1	1.01174	NA	NA	1.09331	0.976928	NA	NA	0.0602499	0.214402	0.582664	NA	0.96306	NA	NA	NA	0.963966	NA	acnA	aconitate hydratase	Metabolism	Energy production and conversion	630	Metabolism	Carbohydrate Metabolism	Glyoxylate and dicarboxylate metabolism
PP_2112	2.30493	2.10822	1.30534	1.33617	1	1.01174	NA	NA	1.09331	0.976928	NA	NA	0.0602499	0.214402	0.582664	NA	0.96306	NA	NA	NA	0.963966	NA	acnA	aconitate hydratase	Metabolism	Energy production and conversion	20	Metabolism	Carbohydrate Metabolism	TCA cycle
PP_2128	4.7682	1.11444	1.41248	0.748198	1	NA	0.494388	NA	4.27857	1.88784	NA	NA	NA	NA	0.369078	NA	NA	NA	NA	NA	NA	NA	chev-2	chemotaxis protein CheV	Cellular processing and signaling	Cell motility	2030	Cellular Processes	Cell Motility	Bacterial chemotaxis
PP_2128	4.7682	1.11444	1.41248	0.748198	1	NA	0.494388	NA	4.27857	1.88784	NA	NA	NA	NA	0.369078	NA	NA	NA	NA	NA	NA	NA	chev-2	chemotaxis protein CheV	Cellular processing and signaling	Cell motility	2020	Environmental Information Processing	Signal Transduction	Two-component system
PP_2131	NA	NA	0.543472	NA	1	NA	0.594299	NA	NA	NA	NA	NA	NA	NA	NA	NA	NA	NA	NA	NA	NA	NA		ABC transporter ATP-binding protein	Poorly characterized	General function prediction only	1	not annotated in KEGG	not annotated in KEGG	not annotated in KEGG
PP_2136	1.36758	1.54381	0.75481	0.621001	1	0.79844	0.353487	0.256735	0.885846	1.21547	1.37686	0.0807081	0.0318884	0.0040629	0.0825745	NA	0.21384	NA	0.00737625	0.253434	0.231826	NA	fadB	multifunctional fatty acid oxidation complex subunit alpha	Metabolism	Lipid transport and metabolism	280	Metabolism	Amino Acid Metabolism	Alanine- aspartate and glutamate metabolism
PP_2136	1.36758	1.54381	0.75481	0.621001	1	0.79844	0.353487	0.256735	0.885846	1.21547	1.37686	0.0807081	0.0318884	0.0040629	0.0825745	NA	0.21384	NA	0.00737625	0.253434	0.231826	NA	fadB	multifunctional fatty acid oxidation complex subunit alpha	Metabolism	Lipid transport and metabolism	281	Metabolism	Amino Acid Metabolism	Alanine- aspartate and glutamate metabolism
PP_2136	1.36758	1.54381	0.75481	0.621001	1	0.79844	0.353487	0.256735	0.885846	1.21547	1.37686	0.0807081	0.0318884	0.0040629	0.0825745	NA	0.21384	NA	0.00737625	0.253434	0.231826	NA	fadB	multifunctional fatty acid oxidation complex subunit alpha	Metabolism	Lipid transport and metabolism	410	Metabolism	Metabolism of Other Amino Acids	beta-Alanine metabolism
PP_2136	1.36758	1.54381	0.75481	0.621001	1	0.79844	0.353487	0.256735	0.885846	1.21547	1.37686	0.0807081	0.0318884	0.0040629	0.0825745	NA	0.21384	NA	0.00737625	0.253434	0.231826	NA	fadB	multifunctional fatty acid oxidation complex subunit alpha	Metabolism	Lipid transport and metabolism	1045	Metabolism	Lipid metabolism	Biosynthesis of unsaturated fatty acids
PP_2136	1.36758	1.54381	0.75481	0.621001	1	0.79844	0.353487	0.256735	0.885846	1.21547	1.37686	0.0807081	0.0318884	0.0040629	0.0825745	NA	0.21384	NA	0.00737625	0.253434	0.231826	NA	fadB	multifunctional fatty acid oxidation complex subunit alpha	Metabolism	Lipid transport and metabolism	650	Metabolism	Carbohydrate Metabolism	Butanoate metabolism
PP_2136	1.36758	1.54381	0.75481	0.621001	1	0.79844	0.353487	0.256735	0.885846	1.21547	1.37686	0.0807081	0.0318884	0.0040629	0.0825745	NA	0.21384	NA	0.00737625	0.253434	0.231826	NA	fadB	multifunctional fatty acid oxidation complex subunit alpha	Metabolism	Lipid transport and metabolism	930	Metabolism	Xenobiotics Biodegradation and Metabolism	Caprolactam degradation
PP_2136	1.36758	1.54381	0.75481	0.621001	1	0.79844	0.353487	0.256735	0.885846	1.21547	1.37686	0.0807081	0.0318884	0.0040629	0.0825745	NA	0.21384	NA	0.00737625	0.253434	0.231826	NA	fadB	multifunctional fatty acid oxidation complex subunit alpha	Metabolism	Lipid transport and metabolism	71	Metabolism	Lipid metabolism	Fatty acid biosynthesis
PP_2136	1.36758	1.54381	0.75481	0.621001	1	0.79844	0.353487	0.256735	0.885846	1.21547	1.37686	0.0807081	0.0318884	0.0040629	0.0825745	NA	0.21384	NA	0.00737625	0.253434	0.231826	NA	fadB	multifunctional fatty acid oxidation complex subunit alpha	Metabolism	Lipid transport and metabolism	918	Metabolism	Metabolism of Terpenoids and Polyketides	Limonene and pinene degradation
PP_2136	1.36758	1.54381	0.75481	0.621001	1	0.79844	0.353487	0.256735	0.885846	1.21547	1.37686	0.0807081	0.0318884	0.0040629	0.0825745	NA	0.21384	NA	0.00737625	0.253434	0.231826	NA	fadB	multifunctional fatty acid oxidation complex subunit alpha	Metabolism	Lipid transport and metabolism	310	Metabolism	Amino Acid Metabolism	Lysine degradation
PP_2136	1.36758	1.54381	0.75481	0.621001	1	0.79844	0.353487	0.256735	0.885846	1.21547	1.37686	0.0807081	0.0318884	0.0040629	0.0825745	NA	0.21384	NA	0.00737625	0.253434	0.231826	NA	fadB	multifunctional fatty acid oxidation complex subunit alpha	Metabolism	Lipid transport and metabolism	640	Metabolism	Carbohydrate Metabolism	Propanoate metabolism
PP_2136	1.36758	1.54381	0.75481	0.621001	1	0.79844	0.353487	0.256735	0.885846	1.21547	1.37686	0.0807081	0.0318884	0.0040629	0.0825745	NA	0.21384	NA	0.00737625	0.253434	0.231826	NA	fadB	multifunctional fatty acid oxidation complex subunit alpha	Metabolism	Lipid transport and metabolism	380	Metabolism	Amino Acid Metabolism	Tryptophan metabolism
PP_2137	NA	NA	NA	NA	NA	NA	NA	NA	NA	NA	NA	NA	NA	NA	NA	NA	NA	NA	NA	NA	NA	NA	fadA	3-ketoacyl-CoA thiolase	Metabolism	Lipid transport and metabolism	281	Metabolism	Amino Acid Metabolism	Alanine- aspartate and glutamate metabolism
PP_2137	NA	NA	NA	NA	NA	NA	NA	NA	NA	NA	NA	NA	NA	NA	NA	NA	NA	NA	NA	NA	NA	NA	fadA	3-ketoacyl-CoA thiolase	Metabolism	Lipid transport and metabolism	280	Metabolism	Amino Acid Metabolism	Alanine- aspartate and glutamate metabolism
PP_2137	NA	NA	NA	NA	NA	NA	NA	NA	NA	NA	NA	NA	NA	NA	NA	NA	NA	NA	NA	NA	NA	NA	fadA	3-ketoacyl-CoA thiolase	Metabolism	Lipid transport and metabolism	592	Metabolism	Lipid metabolism	alpha-Linolenic acid
PP_2137	NA	NA	NA	NA	NA	NA	NA	NA	NA	NA	NA	NA	NA	NA	NA	NA	NA	NA	NA	NA	NA	NA	fadA	3-ketoacyl-CoA thiolase	Metabolism	Lipid transport and metabolism	362	Metabolism	Xenobiotics Biodegradation and Metabolism	Benzoate degradation
PP_2137	NA	NA	NA	NA	NA	NA	NA	NA	NA	NA	NA	NA	NA	NA	NA	NA	NA	NA	NA	NA	NA	NA	fadA	3-ketoacyl-CoA thiolase	Metabolism	Lipid transport and metabolism	642	Metabolism	Xenobiotics Biodegradation and Metabolism	Ethylbenzene degradation
PP_2137	NA	NA	NA	NA	NA	NA	NA	NA	NA	NA	NA	NA	NA	NA	NA	NA	NA	NA	NA	NA	NA	NA	fadA	3-ketoacyl-CoA thiolase	Metabolism	Lipid transport and metabolism	71	Metabolism	Lipid metabolism	Fatty acid biosynthesis
PP_2139	0.474131	0.573116	0.833344	0.82267	1	0.894624	1.02431	1.05663	0.827287	1.01298	0.969416	0.0109002	0.13904	0.15511	0.179129	NA	0.163062	0.927807	0.14385	0.514958	0.927003	0.898235	topA	DNA topoisomerase I	Information storage and processing	Replication, recombination and repair	1	not annotated in KEGG	not annotated in KEGG	not annotated in KEGG
PP_2149	0.80834	0.677588	0.764671	0.884545	1	0.944169	1.41909	1.48134	1.19297	0.864479	0.957979	0.514799	0.0598423	0.0674734	0.333959	NA	0.56042	0.0837394	0.132266	0.583311	0.21347	0.405304	gap-2	glyceraldehyde-3-phosphate dehydrogenase	Metabolism	Carbohydrate transport and metabolism	10	Metabolism	Carbohydrate Metabolism	Glycolyis / Gluconeogenesis
PP_2151	1.11429	1.37208	1.34573	1.05551	1	NA	1.34199	1.75098	0.812117	1.27496	0.766422	NA	NA	NA	NA	NA	NA	NA	NA	NA	NA	NA	sthA	soluble pyridine nucleotide transhydrogenase	Metabolism	Energy production and conversion	760	Metabolism	Metabolism of Cofactors and Vitamins	Nicotinate and nicotinamide metabolism
PP_2168	0.987509	1.13245	0.879226	0.870997	1	0.616278	0.575952	0.443424	0.872008	1.00945	1.29887	0.800064	0.595904	0.668443	0.154292	NA	0.0433659	0.0435905	0.0033844	0.492128	0.978399	0.151011	tal	transaldolase B	Metabolism	Carbohydrate transport and metabolism	30	Metabolism	Carbohydrate Metabolism	Pentose phosphate pathway
PP_2193	NA	NA	NA	NA	NA	NA	NA	NA	NA	NA	NA	NA	NA	NA	NA	NA	NA	NA	NA	NA	NA	NA		TonB-dependent siderophore receptor	Metabolism	Inorganic ion transport and metabolism	1	not annotated in KEGG	not annotated in KEGG	not annotated in KEGG
PP_2196	NA	NA	NA	NA	NA	NA	NA	NA	NA	NA	NA	NA	NA	NA	NA	NA	NA	NA	NA	NA	NA	NA	speB	agmatinase	Metabolism	Amino acid transport and metabolism	330	Metabolism	Amino Acid Metabolism	Arginine and proline metabolism
PP_2213	0.860178	0.898883	0.918223	0.837179	1	1.00489	NA	NA	0.956941	1.0968	NA	0.00668669	0.472264	0.438182	0.516914	NA	0.983152	NA	NA	0.751663	0.579913	NA	fadDx	AMP-dependent synthetase and ligase	Metabolism	Lipid transport and metabolism	10	Metabolism	Carbohydrate Metabolism	Glycolyis / Gluconeogenesis
PP_2213	0.860178	0.898883	0.918223	0.837179	1	1.00489	NA	NA	0.956941	1.0968	NA	0.00668669	0.472264	0.438182	0.516914	NA	0.983152	NA	NA	0.751663	0.579913	NA	fadDx	AMP-dependent synthetase and ligase	Metabolism	Lipid transport and metabolism	680	Metabolism	Energy Metabolism	Methane metabolism
PP_2213	0.860178	0.898883	0.918223	0.837179	1	1.00489	NA	NA	0.956941	1.0968	NA	0.00668669	0.472264	0.438182	0.516914	NA	0.983152	NA	NA	0.751663	0.579913	NA	fadDx	AMP-dependent synthetase and ligase	Metabolism	Lipid transport and metabolism	640	Metabolism	Carbohydrate Metabolism	Propanoate metabolism
PP_2213	0.860178	0.898883	0.918223	0.837179	1	1.00489	NA	NA	0.956941	1.0968	NA	0.00668669	0.472264	0.438182	0.516914	NA	0.983152	NA	NA	0.751663	0.579913	NA	fadDx	AMP-dependent synthetase and ligase	Metabolism	Lipid transport and metabolism	620	Metabolism	Carbohydrate Metabolism	Pyruvate metabolism
PP_2215	3.22097	2.4349	NA	0.979678	1	NA	NA	0.33276	1.32283	NA	NA	NA	NA	NA	NA	NA	NA	NA	NA	0.69423	NA	NA	fadAx	acetyl-CoA acetyltransferase	Metabolism	Lipid transport and metabolism	280	Metabolism	Amino Acid Metabolism	Alanine- aspartate and glutamate metabolism
PP_2215	3.22097	2.4349	NA	0.979678	1	NA	NA	0.33276	1.32283	NA	NA	NA	NA	NA	NA	NA	NA	NA	NA	0.69423	NA	NA	fadAx	acetyl-CoA acetyltransferase	Metabolism	Lipid transport and metabolism	362	Metabolism	Xenobiotics Biodegradation and Metabolism	Benzoate degradation
PP_2215	3.22097	2.4349	NA	0.979678	1	NA	NA	0.33276	1.32283	NA	NA	NA	NA	NA	NA	NA	NA	NA	NA	0.69423	NA	NA	fadAx	acetyl-CoA acetyltransferase	Metabolism	Lipid transport and metabolism	650	Metabolism	Carbohydrate Metabolism	Butanoate metabolism
PP_2215	3.22097	2.4349	NA	0.979678	1	NA	NA	0.33276	1.32283	NA	NA	NA	NA	NA	NA	NA	NA	NA	NA	0.69423	NA	NA	fadAx	acetyl-CoA acetyltransferase	Metabolism	Lipid transport and metabolism	71	Metabolism	Lipid metabolism	Fatty acid biosynthesis
PP_2215	3.22097	2.4349	NA	0.979678	1	NA	NA	0.33276	1.32283	NA	NA	NA	NA	NA	NA	NA	NA	NA	NA	0.69423	NA	NA	fadAx	acetyl-CoA acetyltransferase	Metabolism	Lipid transport and metabolism	630	Metabolism	Carbohydrate Metabolism	Glyoxylate and dicarboxylate metabolism
PP_2215	3.22097	2.4349	NA	0.979678	1	NA	NA	0.33276	1.32283	NA	NA	NA	NA	NA	NA	NA	NA	NA	NA	0.69423	NA	NA	fadAx	acetyl-CoA acetyltransferase	Metabolism	Lipid transport and metabolism	301	Metabolism	Amino Acid Metabolism	Lysine biosynthesis
PP_2215	3.22097	2.4349	NA	0.979678	1	NA	NA	0.33276	1.32283	NA	NA	NA	NA	NA	NA	NA	NA	NA	NA	0.69423	NA	NA	fadAx	acetyl-CoA acetyltransferase	Metabolism	Lipid transport and metabolism	640	Metabolism	Carbohydrate Metabolism	Propanoate metabolism
PP_2215	3.22097	2.4349	NA	0.979678	1	NA	NA	0.33276	1.32283	NA	NA	NA	NA	NA	NA	NA	NA	NA	NA	0.69423	NA	NA	fadAx	acetyl-CoA acetyltransferase	Metabolism	Lipid transport and metabolism	620	Metabolism	Carbohydrate Metabolism	Pyruvate metabolism
PP_2215	3.22097	2.4349	NA	0.979678	1	NA	NA	0.33276	1.32283	NA	NA	NA	NA	NA	NA	NA	NA	NA	NA	0.69423	NA	NA	fadAx	acetyl-CoA acetyltransferase	Metabolism	Lipid transport and metabolism	900	Metabolism	Metabolism of Terpenoids and Polyketides	Terpenoid backbone biosynthesis
PP_2215	3.22097	2.4349	NA	0.979678	1	NA	NA	0.33276	1.32283	NA	NA	NA	NA	NA	NA	NA	NA	NA	NA	0.69423	NA	NA	fadAx	acetyl-CoA acetyltransferase	Metabolism	Lipid transport and metabolism	380	Metabolism	Amino Acid Metabolism	Tryptophan metabolism
PP_2215	3.22097	2.4349	NA	0.979678	1	NA	NA	0.33276	1.32283	NA	NA	NA	NA	NA	NA	NA	NA	NA	NA	0.69423	NA	NA	fadAx	acetyl-CoA acetyltransferase	Metabolism	Lipid transport and metabolism	2020	Environmental Information Processing	Signal Transduction	Two-component system
PP_2217	0.4744	0.630899	NA	0.700896	1	0.741671	0.440303	0.489262	0.751943	NA	0.899933	NA	0.152644	NA	0.34415	NA	NA	NA	NA	NA	NA	NA	fadB1x	enoyl-CoA hydratase/isomerase	Metabolism	Lipid transport and metabolism	280	Metabolism	Amino Acid Metabolism	Alanine- aspartate and glutamate metabolism
PP_2217	0.4744	0.630899	NA	0.700896	1	0.741671	0.440303	0.489262	0.751943	NA	0.899933	NA	0.152644	NA	0.34415	NA	NA	NA	NA	NA	NA	NA	fadB1x	enoyl-CoA hydratase/isomerase	Metabolism	Lipid transport and metabolism	281	Metabolism	Amino Acid Metabolism	Alanine- aspartate and glutamate metabolism
PP_2217	0.4744	0.630899	NA	0.700896	1	0.741671	0.440303	0.489262	0.751943	NA	0.899933	NA	0.152644	NA	0.34415	NA	NA	NA	NA	NA	NA	NA	fadB1x	enoyl-CoA hydratase/isomerase	Metabolism	Lipid transport and metabolism	627	Metabolism	Xenobiotics Biodegradation and Metabolism	Aminobenzoate degradation
PP_2217	0.4744	0.630899	NA	0.700896	1	0.741671	0.440303	0.489262	0.751943	NA	0.899933	NA	0.152644	NA	0.34415	NA	NA	NA	NA	NA	NA	NA	fadB1x	enoyl-CoA hydratase/isomerase	Metabolism	Lipid transport and metabolism	362	Metabolism	Xenobiotics Biodegradation and Metabolism	Benzoate degradation
PP_2217	0.4744	0.630899	NA	0.700896	1	0.741671	0.440303	0.489262	0.751943	NA	0.899933	NA	0.152644	NA	0.34415	NA	NA	NA	NA	NA	NA	NA	fadB1x	enoyl-CoA hydratase/isomerase	Metabolism	Lipid transport and metabolism	410	Metabolism	Metabolism of Other Amino Acids	beta-Alanine metabolism
PP_2217	0.4744	0.630899	NA	0.700896	1	0.741671	0.440303	0.489262	0.751943	NA	0.899933	NA	0.152644	NA	0.34415	NA	NA	NA	NA	NA	NA	NA	fadB1x	enoyl-CoA hydratase/isomerase	Metabolism	Lipid transport and metabolism	650	Metabolism	Carbohydrate Metabolism	Butanoate metabolism
PP_2217	0.4744	0.630899	NA	0.700896	1	0.741671	0.440303	0.489262	0.751943	NA	0.899933	NA	0.152644	NA	0.34415	NA	NA	NA	NA	NA	NA	NA	fadB1x	enoyl-CoA hydratase/isomerase	Metabolism	Lipid transport and metabolism	930	Metabolism	Xenobiotics Biodegradation and Metabolism	Caprolactam degradation
PP_2217	0.4744	0.630899	NA	0.700896	1	0.741671	0.440303	0.489262	0.751943	NA	0.899933	NA	0.152644	NA	0.34415	NA	NA	NA	NA	NA	NA	NA	fadB1x	enoyl-CoA hydratase/isomerase	Metabolism	Lipid transport and metabolism	71	Metabolism	Lipid metabolism	Fatty acid biosynthesis
PP_2217	0.4744	0.630899	NA	0.700896	1	0.741671	0.440303	0.489262	0.751943	NA	0.899933	NA	0.152644	NA	0.34415	NA	NA	NA	NA	NA	NA	NA	fadB1x	enoyl-CoA hydratase/isomerase	Metabolism	Lipid transport and metabolism	916	Metabolism	Metabolism of Terpenoids and Polyketides	Limonene and pinene degradation
PP_2217	0.4744	0.630899	NA	0.700896	1	0.741671	0.440303	0.489262	0.751943	NA	0.899933	NA	0.152644	NA	0.34415	NA	NA	NA	NA	NA	NA	NA	fadB1x	enoyl-CoA hydratase/isomerase	Metabolism	Lipid transport and metabolism	310	Metabolism	Amino Acid Metabolism	Lysine degradation
PP_2217	0.4744	0.630899	NA	0.700896	1	0.741671	0.440303	0.489262	0.751943	NA	0.899933	NA	0.152644	NA	0.34415	NA	NA	NA	NA	NA	NA	NA	fadB1x	enoyl-CoA hydratase/isomerase	Metabolism	Lipid transport and metabolism	640	Metabolism	Carbohydrate Metabolism	Propanoate metabolism
PP_2217	0.4744	0.630899	NA	0.700896	1	0.741671	0.440303	0.489262	0.751943	NA	0.899933	NA	0.152644	NA	0.34415	NA	NA	NA	NA	NA	NA	NA	fadB1x	enoyl-CoA hydratase/isomerase	Metabolism	Lipid transport and metabolism	380	Metabolism	Amino Acid Metabolism	Tryptophan metabolism
PP_2233	NA	NA	NA	NA	NA	NA	NA	NA	0.863329	NA	NA	NA	NA	NA	NA	NA	NA	NA	NA	NA	NA	NA		isochorismatase superfamily hydrolase	Metabolism	Secondary metabolites biosynthesis, transport and catabolism	1	not annotated in KEGG	not annotated in KEGG	not annotated in KEGG
PP_2238	1.32629	1.12861	1.11995	1.1287	1	NA	NA	NA	1.17515	0.992256	NA	0.677482	0.660572	0.609017	0.638839	NA	NA	NA	NA	0.68768	0.829523	NA		peptidase M24	Metabolism	Amino acid transport and metabolism	1	not annotated in KEGG	not annotated in KEGG	not annotated in KEGG
PP_2249	2.57419	2.98827	0.978731	1.35307	1	1.21063	0.235977	0.426015	0.861431	0.723343	0.553917	0.0510038	0.0653559	0.858991	0.0453466	NA	0.374735	0.0939775	0.0539667	0.429518	0.116468	0.450149		methyl-accepting chemotaxis transducer	Cellular processing and signaling	Cell motility	2030	Cellular Processes	Cell Motility	Bacterial chemotaxis
PP_2249	2.57419	2.98827	0.978731	1.35307	1	1.21063	0.235977	0.426015	0.861431	0.723343	0.553917	0.0510038	0.0653559	0.858991	0.0453466	NA	0.374735	0.0939775	0.0539667	0.429518	0.116468	0.450149		methyl-accepting chemotaxis transducer	Cellular processing and signaling	Cell motility	2020	Environmental Information Processing	Signal Transduction	Two-component system
PP_2292	NA	NA	NA	NA	NA	NA	NA	NA	NA	NA	NA	NA	NA	NA	NA	NA	NA	NA	NA	NA	NA	NA		hypothetical protein	Not annotated in COG	Not annotated in COG	1	not annotated in KEGG	not annotated in KEGG	not annotated in KEGG
PP_2299	0.817646	0.771795	1.10779	1.01956	1	1.28947	1.39648	1.102	1.05941	1.08654	1.26722	0.0125222	0.00451496	0.452535	0.838006	NA	0.198936	0.302434	0.383309	0.0273199	0.692114	0.271561	tig	trigger factor	Cellular processing and signaling	Posttranslational modification, protein turnover, chaperones	1	not annotated in KEGG	not annotated in KEGG	not annotated in KEGG
PP_2300	NA	NA	NA	NA	NA	NA	NA	NA	0.706655	NA	NA	NA	NA	NA	NA	NA	NA	NA	NA	NA	NA	NA	clpP	ATP-dependent Clp protease proteolytic subunit	Cellular processing and signaling	Cell motility	1	not annotated in KEGG	not annotated in KEGG	not annotated in KEGG
PP_2300	NA	NA	NA	NA	NA	NA	NA	NA	0.706655	NA	NA	NA	NA	NA	NA	NA	NA	NA	NA	NA	NA	NA	clpP	ATP-dependent Clp protease proteolytic subunit	Cellular processing and signaling	Posttranslational modification, protein turnover, chaperones	1	not annotated in KEGG	not annotated in KEGG	not annotated in KEGG
PP_2301	1.10955	1.18129	1.06248	0.863399	1	0.901081	0.770405	0.636042	0.93927	1.23058	1.21125	0.590998	0.140202	0.298536	0.465638	NA	0.116667	0.419503	0.0511627	0.620658	0.272796	0.531772	clpX	ATP-dependent protease ATP-binding subunit ClpX	Cellular processing and signaling	Posttranslational modification, protein turnover, chaperones	1	not annotated in KEGG	not annotated in KEGG	not annotated in KEGG
PP_2302	0.503318	0.5141	1.04263	1.03058	1	1.25659	0.866018	1.15505	0.979027	1.01169	0.749769	0.020501	0.0674415	0.2291	0.535681	NA	0.106441	0.195644	0.247519	0.813117	0.627397	0.223854	lon-2	ATP-dependent protease La	Cellular processing and signaling	Posttranslational modification, protein turnover, chaperones	1	not annotated in KEGG	not annotated in KEGG	not annotated in KEGG
PP_2303	NA	6.33155	NA	0.88562	1	13.8699	0.696375	NA	NA	NA	NA	NA	NA	NA	NA	NA	0.468436	0.0385963	NA	NA	NA	NA	hupB	histone family protein DNA-binding protein	Information storage and processing	Replication, recombination and repair	1	not annotated in KEGG	not annotated in KEGG	not annotated in KEGG
PP_2304	0.504988	0.573118	0.916233	0.855218	1	1.11885	2.42514	2.07609	0.881123	1.07134	1.16813	0.112052	0.116608	0.457185	0.243494	NA	0.292971	0.0126237	0.172749	0.0832523	0.152972	0.479874		PpiC-type peptidyl-prolyl cis-trans isomerase	Cellular processing and signaling	Posttranslational modification, protein turnover, chaperones	1	not annotated in KEGG	not annotated in KEGG	not annotated in KEGG
PP_2307	NA	NA	NA	NA	NA	NA	NA	NA	0.874078	0.479489	NA	NA	NA	NA	NA	NA	NA	NA	NA	NA	NA	NA		CHAD domain containing protein	Cellular processing and signaling	Signal transduction mechanisms	1	not annotated in KEGG	not annotated in KEGG	not annotated in KEGG
PP_2322	0.800225	1.039	1.36503	1.44109	1	1.33974	1.68872	1.32003	0.77019	0.947221	1.27931	0.548114	0.420898	0.532412	0.609481	NA	0.453346	0.0400228	0.0419136	0.447278	0.790121	0.0383809	oprI	outer membrane lipoprotein OprI	Not annotated in COG	Not annotated in COG	1	not annotated in KEGG	not annotated in KEGG	not annotated in KEGG
PP_2327	1.46078	1.07087	0.777491	0.861302	1	0.905726	NA	0.619067	1.36411	0.902693	NA	0.0825887	0.25444	0.404243	0.5424	NA	0.344368	NA	0.231248	0.14449	0.0410856	NA	cysB	transcriptional regulator CysB	Information storage and processing	Transcription	1	not annotated in KEGG	not annotated in KEGG	not annotated in KEGG
PP_2328	NA	NA	NA	NA	NA	NA	NA	NA	NA	NA	1.43834	NA	NA	NA	NA	NA	NA	NA	NA	NA	NA	NA	cysH	phosphoadenosine phosphosulfate reductase	Metabolism	Amino acid transport and metabolism	920	Metabolism	Energy Metabolism	Sulphur metabolism
PP_2328	NA	NA	NA	NA	NA	NA	NA	NA	NA	NA	1.43834	NA	NA	NA	NA	NA	NA	NA	NA	NA	NA	NA	cysH	phosphoadenosine phosphosulfate reductase	Metabolism	Coenzyme transport and metabolism	920	Metabolism	Energy Metabolism	Sulphur metabolism
PP_2331	0.584359	0.627777	0.968335	0.726137	1	1.14148	1.5564	0.878522	0.930839	1.33354	1.77161	NA	NA	NA	NA	NA	NA	NA	NA	NA	0.448623	NA		hypothetical protein	Not annotated in COG	Not annotated in COG	1	not annotated in KEGG	not annotated in KEGG	not annotated in KEGG
PP_2334	1.08234	1.30429	1.17431	0.880828	1	1.0974	0.424323	0.489091	0.82983	1.33318	0.867574	0.661301	0.246865	0.312729	0.71876	NA	0.388674	NA	NA	0.0446332	0.551468	NA	prpB	2-methylisocitrate lyase	Metabolism	Carbohydrate transport and metabolism	640	Metabolism	Carbohydrate Metabolism	Propanoate metabolism
PP_2335	0.869472	1.0653	0.903754	0.905054	1	0.922261	0.489779	0.500575	0.816173	0.998565	0.978432	0.631184	0.446908	0.0108723	0.213645	NA	0.0653423	0.0541669	0.0324277	0.58277	0.976217	0.901159		methylcitrate synthase	Metabolism	Energy production and conversion	640	Metabolism	Carbohydrate Metabolism	Propanoate metabolism
PP_2337	1.10166	1.18402	1.12803	0.980749	1	0.512266	0.376793	0.368627	0.930437	1.15017	1.02215	0.702569	0.0987511	0.418459	0.890256	NA	0.266162	0.204816	0.135187	0.716763	0.609743	0.927703		hypothetical protein	Poorly characterized	Function unknown	1	not annotated in KEGG	not annotated in KEGG	not annotated in KEGG
PP_2338	1.26648	1.15801	NA	NA	1	NA	NA	NA	1.09367	NA	NA	NA	NA	NA	NA	NA	NA	NA	NA	NA	NA	NA	prpD	2-methylcitrate dehydratase	Poorly characterized	General function prediction only	640	Metabolism	Carbohydrate Metabolism	Propanoate metabolism
PP_2339	0.975792	0.959421	0.852815	0.911976	1	0.683714	1.57501	1.6178	1.01706	0.935128	0.97355	0.694729	0.844967	0.227407	0.442312	NA	0.216403	0.160337	0.177651	0.950442	0.192228	0.379764	acnB	bifunctional aconitate hydratase 2/2-methylisocitrate dehydratase	Metabolism	Energy production and conversion	630	Metabolism	Carbohydrate Metabolism	Glyoxylate and dicarboxylate metabolism
PP_2339	0.975792	0.959421	0.852815	0.911976	1	0.683714	1.57501	1.6178	1.01706	0.935128	0.97355	0.694729	0.844967	0.227407	0.442312	NA	0.216403	0.160337	0.177651	0.950442	0.192228	0.379764	acnB	bifunctional aconitate hydratase 2/2-methylisocitrate dehydratase	Metabolism	Energy production and conversion	640	Metabolism	Carbohydrate Metabolism	Propanoate metabolism
PP_2339	0.975792	0.959421	0.852815	0.911976	1	0.683714	1.57501	1.6178	1.01706	0.935128	0.97355	0.694729	0.844967	0.227407	0.442312	NA	0.216403	0.160337	0.177651	0.950442	0.192228	0.379764	acnB	bifunctional aconitate hydratase 2/2-methylisocitrate dehydratase	Metabolism	Energy production and conversion	20	Metabolism	Carbohydrate Metabolism	TCA cycle
PP_2364	0.82653	0.959898	0.908162	0.863019	1	0.675422	0.465005	0.49617	0.86106	1.05231	0.937189	0.755352	0.869971	0.821885	0.681789	NA	0.478893	NA	0.359206	0.671795	0.630354	NA		hypothetical protein	Metabolism	Amino acid transport and metabolism	1	not annotated in KEGG	not annotated in KEGG	not annotated in KEGG
PP_2371	1.12401	1.03996	1.13381	1.06909	1	0.81294	1.64407	1.47554	1.08082	1.06054	1.11422	0.22514	0.455626	0.127996	0.163586	NA	0.0765622	0.0378027	0.0644774	0.48635	0.389615	0.037874	cysI	sulphite reductase hemoprotein; beta subunit	Metabolism	Inorganic ion transport and metabolism	920	Metabolism	Energy Metabolism	Sulphur metabolism
PP_2375	1.71371	1.0472	1.55407	1.82021	1	NA	2.50398	0.89775	1.63646	0.853785	2.78917	0.563223	0.923617	0.434621	0.152404	NA	NA	0.0549242	0.773698	0.397425	0.752844	0.157429	metH	B12-dependent methionine synthase	Metabolism	Amino acid transport and metabolism	270	Metabolism	Amino Acid Metabolism	Alanine- aspartate and glutamate metabolism
PP_2375	1.71371	1.0472	1.55407	1.82021	1	NA	2.50398	0.89775	1.63646	0.853785	2.78917	0.563223	0.923617	0.434621	0.152404	NA	NA	0.0549242	0.773698	0.397425	0.752844	0.157429	metH	B12-dependent methionine synthase	Metabolism	Amino acid transport and metabolism	670	Metabolism	Metabolism of Cofactors and Vitamins	One carbon pool by folate
PP_2375	1.71371	1.0472	1.55407	1.82021	1	NA	2.50398	0.89775	1.63646	0.853785	2.78917	0.563223	0.923617	0.434621	0.152404	NA	NA	0.0549242	0.773698	0.397425	0.752844	0.157429	metH	B12-dependent methionine synthase	Metabolism	Amino acid transport and metabolism	450	Metabolism	Metabolism of Other Amino Acids	Selenocompound metabolism
PP_2439	0.552455	0.273282	1.0685	0.611995	1	0.693385	4.02038	4.09705	2.02156	1.74593	0.981287	NA	0.284493	0.806645	0.469592	NA	NA	0.191503	0.383547	NA	0.181819	0.959146	ahpC	alkyl hydroperoxide reductase; C subunit	Cellular processing and signaling	Posttranslational modification, protein turnover, chaperones	1	not annotated in KEGG	not annotated in KEGG	not annotated in KEGG
PP_2442	NA	NA	NA	NA	NA	NA	NA	NA	0.68821	0.866538	NA	NA	NA	NA	NA	NA	NA	NA	NA	NA	0.547689	NA		hypothetical protein	Poorly characterized	Function unknown	1	not annotated in KEGG	not annotated in KEGG	not annotated in KEGG
PP_2465	1.0308	0.919824	0.931852	0.974542	1	1.13954	2.71719	1.78667	1.12065	0.956195	1.52081	0.755877	0.62385	0.344559	0.884147	NA	0.707483	0.0205211	0.151297	0.671827	0.851205	0.0918467	thrS	threonyl-tRNA synthetase	Information storage and processing	Translation, ribosomal structure and biogenesis	970	Genetic Information Processing	Translation	Aminoacyl-tRNA biosynthesis
PP_2468	0.967441	0.650349	0.7752	0.818864	1	1.11724	1.91593	2.1273	1.48757	0.946678	0.900643	0.187804	0.270668	0.0189957	0.0203293	NA	0.116108	0.0992233	0.0277728	0.310497	0.177448	0.471331	rplT	50S ribosomal protein L20	Information storage and processing	Translation, ribosomal structure and biogenesis	3010	Genetic Information Processing	Translation	Ribosome
PP_2469	0.751382	0.886777	0.98494	0.765861	1	1.01767	1.06178	NA	0.847318	1.28605	NA	0.480453	0.353568	0.895355	0.0559124	NA	0.875485	0.67305	NA	0.559766	0.197355	NA	pheS	phenylalanyl-tRNA synthetase subunit alpha	Information storage and processing	Translation, ribosomal structure and biogenesis	970	Genetic Information Processing	Translation	Aminoacyl-tRNA biosynthesis
PP_2470	NA	NA	NA	NA	NA	NA	NA	NA	1.33927	2.58618	NA	NA	NA	NA	NA	NA	NA	NA	NA	0.329559	NA	NA	pheT	phenylalanyl-tRNA synthetase subunit beta	Information storage and processing	Translation, ribosomal structure and biogenesis	970	Genetic Information Processing	Translation	Aminoacyl-tRNA biosynthesis
PP_2487	NA	NA	NA	NA	NA	NA	NA	NA	NA	0.914644	1.48211	NA	NA	NA	NA	NA	NA	NA	NA	NA	0.712744	NA		aldehyde dehydrogenase family protein	Metabolism	Energy production and conversion	1	not annotated in KEGG	not annotated in KEGG	not annotated in KEGG
PP_2528	0.717339	0.661308	1.09572	0.709646	1	0.913215	0.985758	0.991168	1.08473	1.54403	0.994541	NA	0.0657096	0.548125	0.670176	NA	0.527046	0.738187	0.549764	NA	0.509659	0.848625	metY	O-acetylhomoserine aminocarboxypropyltransferase	Metabolism	Amino acid transport and metabolism	270	Metabolism	Amino Acid Metabolism	Alanine- aspartate and glutamate metabolism
PP_2569	2.29937	3.25777	0.892247	0.886556	1	0.86351	NA	NA	0.705811	1.00642	NA	0.354508	0.0501233	0.346061	NA	NA	0.263408	NA	NA	0.370597	NA	NA		major facilitator transporter	Metabolism	Inorganic ion transport and metabolism	1	not annotated in KEGG	not annotated in KEGG	not annotated in KEGG
PP_2698	0.0504127	0.0605029	0.858333	0.817526	1	0.588238	0.305503	0.411064	0.833228	1.04992	0.743201	NA	NA	0.712939	0.00978732	NA	0.0921952	0.009498	0.0289585	NA	0.912607	0.09839	metE	5-methyltetrahydropteroyltriglutamate-- homocysteine methyltransferase	Metabolism	Amino acid transport and metabolism	270	Metabolism	Amino Acid Metabolism	Alanine- aspartate and glutamate metabolism
PP_2698	0.0504127	0.0605029	0.858333	0.817526	1	0.588238	0.305503	0.411064	0.833228	1.04992	0.743201	NA	NA	0.712939	0.00978732	NA	0.0921952	0.009498	0.0289585	NA	0.912607	0.09839	metE	5-methyltetrahydropteroyltriglutamate-- homocysteine methyltransferase	Metabolism	Amino acid transport and metabolism	450	Metabolism	Metabolism of Other Amino Acids	Selenocompound metabolism
PP_2861	3.40984	3.90634	0.833177	0.848974	1	1.2774	0.342045	NA	0.872899	0.981393	NA	0.159175	0.104855	0.540213	0.648836	NA	0.707715	NA	NA	0.165844	0.82524	NA		methyl-accepting chemotaxis sensory transducer	Cellular processing and signaling	Cell motility	2030	Cellular Processes	Cell Motility	Bacterial chemotaxis
PP_2861	3.40984	3.90634	0.833177	0.848974	1	1.2774	0.342045	NA	0.872899	0.981393	NA	0.159175	0.104855	0.540213	0.648836	NA	0.707715	NA	NA	0.165844	0.82524	NA		methyl-accepting chemotaxis sensory transducer	Cellular processing and signaling	Cell motility	2020	Environmental Information Processing	Signal Transduction	Two-component system
PP_2867	0.846669	0.547852	0.778989	0.752254	1	0.873829	NA	NA	1.54544	1.03554	NA	NA	NA	NA	NA	NA	NA	NA	NA	NA	NA	NA		pyridine nucleotide-disulphide oxidoreductase family protein	Metabolism	Energy production and conversion	190	Metabolism	Energy Metabolism	Oxidative phosphorylation
PP_2903	1.28056	1.00682	0.622405	0.528765	1	0.831725	0.658936	0.4678	1.27189	1.17709	1.40859	NA	0.969101	NA	NA	NA	0.191467	0.240878	NA	NA	NA	NA	ppiB	peptidyl-prolyl cis-trans isomerase B	Cellular processing and signaling	Posttranslational modification, protein turnover, chaperones	1	not annotated in KEGG	not annotated in KEGG	not annotated in KEGG
PP_2904	0.654676	0.804473	1.06075	0.940457	1	0.808754	1.72432	1.36506	0.813795	1.12791	1.26319	NA	0.281578	0.446804	0.44143	NA	0.219117	0.0449229	0.345366	NA	0.00993184	0.411718	glnS	glutaminyl-tRNA synthetase	Information storage and processing	Translation, ribosomal structure and biogenesis	970	Genetic Information Processing	Translation	Aminoacyl-tRNA biosynthesis
PP_2905	0.602441	0.775178	1.2026	1.02501	1	0.852212	1.48942	1.4479	0.777164	1.17326	1.02868	NA	NA	NA	NA	NA	NA	NA	NA	NA	0.100841	0.887191	cysS	cysteinyl-tRNA synthetase	Information storage and processing	Translation, ribosomal structure and biogenesis	970	Genetic Information Processing	Translation	Aminoacyl-tRNA biosynthesis
PP_2913	NA	NA	NA	NA	NA	NA	NA	NA	1.72767	0.681076	NA	NA	NA	NA	NA	NA	NA	NA	NA	0.639538	NA	NA	hemB-1	delta-aminolevulinic acid dehydratase	Metabolism	Coenzyme transport and metabolism	860	Metabolism	Metabolism of Cofactors and Vitamins	Porphyrin and chlorophyll metabolism
PP_2928	0.416766	0.528553	1.01836	0.879743	1	0.8951	1.75027	1.59562	0.788504	1.15757	1.09692	0.00843265	0.272785	0.873912	0.602242	NA	0.483175	0.0166691	0.164452	0.704271	0.316648	0.463207		saccharopine dehydrogenase	Metabolism	Amino acid transport and metabolism	1	not annotated in KEGG	not annotated in KEGG	not annotated in KEGG
PP_2932	NA	NA	NA	NA	NA	NA	NA	NA	NA	NA	NA	NA	NA	NA	NA	NA	NA	NA	NA	NA	NA	NA		amidase	Information storage and processing	Translation, ribosomal structure and biogenesis	627	Metabolism	Xenobiotics Biodegradation and Metabolism	Aminobenzoate degradation
PP_2932	NA	NA	NA	NA	NA	NA	NA	NA	NA	NA	NA	NA	NA	NA	NA	NA	NA	NA	NA	NA	NA	NA		amidase	Information storage and processing	Translation, ribosomal structure and biogenesis	330	Metabolism	Amino Acid Metabolism	Arginine and proline metabolism
PP_2932	NA	NA	NA	NA	NA	NA	NA	NA	NA	NA	NA	NA	NA	NA	NA	NA	NA	NA	NA	NA	NA	NA		amidase	Information storage and processing	Translation, ribosomal structure and biogenesis	460	Metabolism	Metabolism of Other Amino Acids	Cyanoamino acid metabolism
PP_2932	NA	NA	NA	NA	NA	NA	NA	NA	NA	NA	NA	NA	NA	NA	NA	NA	NA	NA	NA	NA	NA	NA		amidase	Information storage and processing	Translation, ribosomal structure and biogenesis	360	Metabolism	Amino Acid Metabolism	Phenylalanine metabolism
PP_2932	NA	NA	NA	NA	NA	NA	NA	NA	NA	NA	NA	NA	NA	NA	NA	NA	NA	NA	NA	NA	NA	NA		amidase	Information storage and processing	Translation, ribosomal structure and biogenesis	643	Metabolism	Xenobiotics Biodegradation and Metabolism	Styrene degradation
PP_2932	NA	NA	NA	NA	NA	NA	NA	NA	NA	NA	NA	NA	NA	NA	NA	NA	NA	NA	NA	NA	NA	NA		amidase	Information storage and processing	Translation, ribosomal structure and biogenesis	380	Metabolism	Amino Acid Metabolism	Tryptophan metabolism
PP_2936	NA	NA	NA	NA	NA	NA	NA	NA	NA	NA	1.81558	NA	NA	NA	NA	NA	NA	NA	NA	NA	NA	NA		ABC transporter ATP-binding protein	Poorly characterized	General function prediction only	1	not annotated in KEGG	not annotated in KEGG	not annotated in KEGG
PP_2942	1.60306	1.74536	1.53691	NA	1	NA	NA	NA	0.918469	NA	NA	NA	NA	NA	NA	NA	NA	NA	NA	NA	NA	NA		response regulator	Cellular processing and signaling	Signal transduction mechanisms	1	not annotated in KEGG	not annotated in KEGG	not annotated in KEGG
PP_2942	1.60306	1.74536	1.53691	NA	1	NA	NA	NA	0.918469	NA	NA	NA	NA	NA	NA	NA	NA	NA	NA	NA	NA	NA		response regulator	Information storage and processing	Transcription	1	not annotated in KEGG	not annotated in KEGG	not annotated in KEGG
PP_2944	1.90728	1.5616	NA	0.993054	1	1.00535	NA	NA	1.22136	NA	NA	NA	NA	NA	NA	NA	NA	NA	NA	NA	NA	NA		sensor histidine kinase	Cellular processing and signaling	Signal transduction mechanisms	1	not annotated in KEGG	not annotated in KEGG	not annotated in KEGG
PP_2947	NA	NA	NA	NA	NA	NA	NA	NA	NA	NA	NA	NA	NA	NA	NA	NA	NA	NA	NA	NA	NA	NA		transcriptional regulator MvaT; P16 subunit	Not annotated in COG	Not annotated in COG	1	not annotated in KEGG	not annotated in KEGG	not annotated in KEGG
PP_3089	1.21413	1.03767	1.08677	1.17493	1	1.52003	0.541094	0.512676	1.17005	0.924969	1.05543	0.815979	0.901034	0.739198	0.367604	NA	0.212656	0.252814	0.105044	0.884322	0.491587	0.840877		hypothetical protein	Poorly characterized	General function prediction only	3070	Environmental Information Processing	Membrane Transport	Bacterial secretion system
PP_3091	NA	0.694377	1.38651	1.39021	1	NA	0.941308	NA	NA	0.997339	NA	NA	NA	NA	NA	NA	NA	NA	NA	NA	NA	NA		hypothetical protein	Poorly characterized	Function unknown	3070	Environmental Information Processing	Membrane Transport	Bacterial secretion system
PP_3092	NA	NA	NA	NA	NA	NA	NA	NA	NA	0.984604	NA	NA	NA	NA	NA	NA	NA	NA	NA	NA	NA	NA		hypothetical protein	Poorly characterized	Function unknown	3070	Environmental Information Processing	Membrane Transport	Bacterial secretion system
PP_3095	0.726989	0.786483	1.04068	1.00118	1	0.650295	0.779631	0.615383	0.924354	1.03945	1.2669	0.176278	0.1068	0.926464	0.994592	NA	0.21027	0.121645	0.178254	0.387245	0.948742	0.24979		chaperone-associated ATPase	Cellular processing and signaling	Posttranslational modification, protein turnover, chaperones	3070	Environmental Information Processing	Membrane Transport	Bacterial secretion system
PP_3099	NA	NA	1.18733	0.9485	1	1.1368	0.82869	0.816756	NA	1.2518	1.01461	NA	NA	0.297535	0.77956	NA	NA	NA	0.0101827	NA	0.126774	NA		hypothetical protein	Poorly characterized	Function unknown	1	not annotated in KEGG	not annotated in KEGG	not annotated in KEGG
PP_3106	1.04763	0.744783	0.811097	0.928597	1	0.960652	0.505427	0.63792	1.40663	0.873465	0.792305	0.353003	0.230738	0.118328	0.721131	NA	0.411794	0.0707824	0.0310272	0.139163	0.644325	0.175841		hypothetical protein	Poorly characterized	Function unknown	1	not annotated in KEGG	not annotated in KEGG	not annotated in KEGG
PP_3107	0.458901	0.589866	1.3071	1.095	1	0.915585	0.573861	0.721797	0.777976	1.19369	0.795045	NA	0.0281117	0.107629	0.00285734	NA	0.522432	0.0859186	0.00575684	NA	0.155456	0.246697		hypothetical protein	Cellular processing and signaling	Signal transduction mechanisms	1	not annotated in KEGG	not annotated in KEGG	not annotated in KEGG
PP_3108	0.584003	0.716401	1.03162	0.875987	1	0.810924	0.202465	0.242764	0.81519	1.17767	0.833998	0.152703	0.138126	0.757097	0.55252	NA	0.546983	0.0670015	0.0985489	0.183369	0.260681	0.445389		rhs-related protein	Cellular processing and signaling	Cell wall/membrane/envelope biogenesis	1	not annotated in KEGG	not annotated in KEGG	not annotated in KEGG
PP_3127	0.942066	1.21035	0.932456	0.907522	1	1.08418	NA	NA	0.778341	1.02747	NA	0.271855	0.144197	0.0457577	0.36779	NA	0.203255	NA	NA	0.0523608	0.767312	NA		lipopolysaccharide biosynthesis protein	Cellular processing and signaling	Cell motility	1	not annotated in KEGG	not annotated in KEGG	not annotated in KEGG
PP_3128	3.51452	5.86034	3.26164	2.51264	1	0.543967	0.0860294	NA	0.599713	1.29809	NA	0.0175496	0.196738	0.176883	NA	NA	0.152944	0.111154	NA	0.384959	NA	NA		protein-tyrosine kinase	Cellular processing and signaling	Cell cycle control, cell division, chromosome partitioning	1	not annotated in KEGG	not annotated in KEGG	not annotated in KEGG
PP_3134	NA	NA	NA	NA	NA	NA	NA	NA	0.815643	1.27225	NA	NA	NA	NA	NA	NA	NA	NA	NA	NA	0.53603	NA		transferase hexapeptide repeat containing protein	Poorly characterized	General function prediction only	1	not annotated in KEGG	not annotated in KEGG	not annotated in KEGG
PP_3135	NA	NA	NA	NA	NA	NA	NA	NA	NA	NA	NA	NA	NA	NA	NA	NA	NA	NA	NA	NA	NA	NA		glycosyl transferase	Poorly characterized	General function prediction only	1	not annotated in KEGG	not annotated in KEGG	not annotated in KEGG
PP_3145	0.676818	0.740016	0.67495	0.566588	1	1.5	0.0408077	0.0851903	0.9146	1.19125	0.479018	0.451432	0.481485	0.193334	0.140089	NA	0.0728194	NA	NA	0.298372	0.0289007	NA		hypothetical protein	Not annotated in COG	Not annotated in COG	1	not annotated in KEGG	not annotated in KEGG	not annotated in KEGG
PP_3248	NA	NA	1.0572	1.1299	1	1.0863	1.40755	1.48154	NA	0.935663	0.950054	NA	NA	NA	NA	NA	NA	NA	NA	NA	NA	NA		Dyp-type peroxidase family	Metabolism	Inorganic ion transport and metabolism	1	not annotated in KEGG	not annotated in KEGG	not annotated in KEGG
PP_3365	0.94578	1.33557	1.06077	0.910786	1	1.05696	2.07064	1.94025	0.708146	1.16468	1.0672	NA	0.669159	0.917403	0.675124	NA	0.786491	0.0249084	0.187094	NA	0.710187	0.686098		acetolactate synthase	Metabolism	Amino acid transport and metabolism	650	Metabolism	Carbohydrate Metabolism	Butanoate metabolism
PP_3365	0.94578	1.33557	1.06077	0.910786	1	1.05696	2.07064	1.94025	0.708146	1.16468	1.0672	NA	0.669159	0.917403	0.675124	NA	0.786491	0.0249084	0.187094	NA	0.710187	0.686098		acetolactate synthase	Metabolism	Amino acid transport and metabolism	660	Metabolism	Carbohydrate Metabolism	C5-Branched dibasic acid metabolism
PP_3365	0.94578	1.33557	1.06077	0.910786	1	1.05696	2.07064	1.94025	0.708146	1.16468	1.0672	NA	0.669159	0.917403	0.675124	NA	0.786491	0.0249084	0.187094	NA	0.710187	0.686098		acetolactate synthase	Metabolism	Coenzyme transport and metabolism	770	Metabolism	Metabolism of Cofactors and Vitamins	Pantothenate and CoA biosynthesis
PP_3365	0.94578	1.33557	1.06077	0.910786	1	1.05696	2.07064	1.94025	0.708146	1.16468	1.0672	NA	0.669159	0.917403	0.675124	NA	0.786491	0.0249084	0.187094	NA	0.710187	0.686098		acetolactate synthase	Metabolism	Coenzyme transport and metabolism	290	Metabolism	Amino Acid Metabolism	Valine-, leucin and isoleucine biosynthesis
PP_3376	NA	NA	NA	NA	NA	NA	NA	NA	NA	NA	NA	NA	NA	NA	NA	NA	NA	NA	NA	NA	NA	NA	kguD	2-ketogluconate 6-phosphate reductase	Metabolism	Coenzyme transport and metabolism	480	Metabolism	Metabolism of Other Amino Acids	Glutathione metabolism
PP_3376	NA	NA	NA	NA	NA	NA	NA	NA	NA	NA	NA	NA	NA	NA	NA	NA	NA	NA	NA	NA	NA	NA	kguD	2-ketogluconate 6-phosphate reductase	Metabolism	Energy production and conversion	30	Metabolism	Carbohydrate Metabolism	Pentose phosphate pathway
PP_3376	NA	NA	NA	NA	NA	NA	NA	NA	NA	NA	NA	NA	NA	NA	NA	NA	NA	NA	NA	NA	NA	NA	kguD	2-ketogluconate 6-phosphate reductase	Poorly characterized	General function prediction only	480	Metabolism	Metabolism of Other Amino Acids	Glutathione metabolism
PP_3379	NA	NA	NA	NA	NA	NA	NA	NA	NA	NA	NA	NA	NA	NA	NA	NA	NA	NA	NA	NA	NA	NA		xylose isomerase	Not annotated in COG	Not annotated in COG	1	not annotated in KEGG	not annotated in KEGG	not annotated in KEGG
PP_3380	NA	NA	NA	NA	NA	NA	NA	NA	NA	NA	NA	NA	NA	NA	NA	NA	NA	NA	NA	NA	NA	NA	ptxS	PtxS family transcriptional regulator	Information storage and processing	Transcription	1	not annotated in KEGG	not annotated in KEGG	not annotated in KEGG
PP_3416	NA	NA	NA	NA	NA	NA	NA	NA	NA	NA	0.813755	NA	NA	NA	NA	NA	NA	NA	NA	NA	NA	NA	gnuK	carbohydrate kinase; thermoresistant glucokinase family	Metabolism	Inorganic ion transport and metabolism	30	Metabolism	Carbohydrate Metabolism	Pentose phosphate pathway
PP_3417	1.17212	2.04167	1.70746	0.730528	1	NA	130.122	143.332	0.574096	2.3373	0.907842	NA	NA	NA	NA	NA	NA	NA	NA	NA	NA	0.853015	gntP	gluconate transporter	Metabolism	Amino acid transport and metabolism	1	not annotated in KEGG	not annotated in KEGG	not annotated in KEGG
PP_3417	1.17212	2.04167	1.70746	0.730528	1	NA	130.122	143.332	0.574096	2.3373	0.907842	NA	NA	NA	NA	NA	NA	NA	NA	NA	NA	0.853015	gntP	gluconate transporter	Metabolism	Carbohydrate transport and metabolism	1	not annotated in KEGG	not annotated in KEGG	not annotated in KEGG
PP_3421	NA	NA	NA	NA	NA	NA	NA	NA	NA	NA	NA	NA	NA	NA	NA	NA	NA	NA	NA	NA	NA	NA		sensor histidine kinase	Cellular processing and signaling	Signal transduction mechanisms	1	not annotated in KEGG	not annotated in KEGG	not annotated in KEGG
PP_3431	7.79092	6.78856	0.847841	0.847523	1	0.858114	NA	NA	1.14765	1.00038	NA	NA	NA	NA	NA	NA	NA	NA	NA	0.214871	NA	NA		ThiJ/PfpI domain protein	Poorly characterized	General function prediction only	1	not annotated in KEGG	not annotated in KEGG	not annotated in KEGG
PP_3441	NA	NA	NA	1.54224	1	NA	NA	NA	NA	NA	NA	NA	NA	NA	NA	NA	NA	NA	NA	NA	NA	NA		hypothetical protein	Not annotated in COG	Not annotated in COG	1	not annotated in KEGG	not annotated in KEGG	not annotated in KEGG
PP_3443	0.64118	0.906785	0.966109	0.719463	1	0.868486	0.965377	0.676383	0.707092	1.34282	1.42726	0.495394	0.724837	NA	0.236988	NA	0.571874	0.923183	0.569164	0.330186	NA	0.245488		glyceraldehyde-3-phosphate dehydrogenase	Metabolism	Energy production and conversion	10	Metabolism	Carbohydrate Metabolism	Glycolyis / Gluconeogenesis
PP_3492	NA	NA	NA	NA	NA	NA	NA	NA	NA	NA	NA	NA	NA	NA	NA	NA	NA	NA	NA	NA	NA	NA	acdA	acyl-CoA dehydrogenase domain-containing protein	Metabolism	Lipid transport and metabolism	281	Metabolism	Amino Acid Metabolism	Alanine- aspartate and glutamate metabolism
PP_3508	0.754249	1.32712	1.09648	0.870419	1	1.29408	1.31329	1.37858	0.568334	1.25971	0.952641	NA	0.217709	0.807163	0.667599	NA	0.475962	0.630574	0.586741	NA	0.225279	0.198123	cobW	cobalamin biosynthesis protein CobW	Poorly characterized	General function prediction only	860	Metabolism	Metabolism of Cofactors and Vitamins	Porphyrin and chlorophyll metabolism
PP_3511	1.77473	1.6973	1.0193	0.715575	1	0.445873	0.576742	0.484169	1.04562	1.42445	1.1912	0.328226	0.555865	0.955996	0.612855	NA	NA	0.246262	0.303098	0.876097	0.257047	0.503458	ilvE	branched-chain amino acid aminotransferase	Metabolism	Amino acid transport and metabolism	280	Metabolism	Amino Acid Metabolism	Alanine- aspartate and glutamate metabolism
PP_3511	1.77473	1.6973	1.0193	0.715575	1	0.445873	0.576742	0.484169	1.04562	1.42445	1.1912	0.328226	0.555865	0.955996	0.612855	NA	NA	0.246262	0.303098	0.876097	0.257047	0.503458	ilvE	branched-chain amino acid aminotransferase	Metabolism	Coenzyme transport and metabolism	770	Metabolism	Metabolism of Cofactors and Vitamins	Pantothenate and CoA biosynthesis
PP_3511	1.77473	1.6973	1.0193	0.715575	1	0.445873	0.576742	0.484169	1.04562	1.42445	1.1912	0.328226	0.555865	0.955996	0.612855	NA	NA	0.246262	0.303098	0.876097	0.257047	0.503458	ilvE	branched-chain amino acid aminotransferase	Metabolism	Coenzyme transport and metabolism	290	Metabolism	Amino Acid Metabolism	Valine-, leucin and isoleucine biosynthesis
PP_3540	0.930926	0.929686	0.980971	0.703701	1	1.01643	0.600898	0.819829	1.00133	1.39402	0.732955	NA	NA	NA	NA	NA	NA	NA	NA	0.962061	NA	NA	mvaB	hydroxymethylglutaryl-CoA lyase	Metabolism	Amino acid transport and metabolism	281	Metabolism	Amino Acid Metabolism	Alanine- aspartate and glutamate metabolism
PP_3540	0.930926	0.929686	0.980971	0.703701	1	1.01643	0.600898	0.819829	1.00133	1.39402	0.732955	NA	NA	NA	NA	NA	NA	NA	NA	0.962061	NA	NA	mvaB	hydroxymethylglutaryl-CoA lyase	Metabolism	Amino acid transport and metabolism	280	Metabolism	Amino Acid Metabolism	Alanine- aspartate and glutamate metabolism
PP_3540	0.930926	0.929686	0.980971	0.703701	1	1.01643	0.600898	0.819829	1.00133	1.39402	0.732955	NA	NA	NA	NA	NA	NA	NA	NA	0.962061	NA	NA	mvaB	hydroxymethylglutaryl-CoA lyase	Metabolism	Amino acid transport and metabolism	650	Metabolism	Carbohydrate Metabolism	Butanoate metabolism
PP_3540	0.930926	0.929686	0.980971	0.703701	1	1.01643	0.600898	0.819829	1.00133	1.39402	0.732955	NA	NA	NA	NA	NA	NA	NA	NA	0.962061	NA	NA	mvaB	hydroxymethylglutaryl-CoA lyase	Metabolism	Amino acid transport and metabolism	71	Metabolism	Lipid metabolism	Fatty acid biosynthesis
PP_3557	NA	NA	NA	NA	NA	NA	NA	NA	NA	NA	NA	NA	NA	NA	NA	NA	NA	NA	NA	NA	NA	NA		methyl-accepting chemotaxis transducer	Cellular processing and signaling	Cell motility	2030	Cellular Processes	Cell Motility	Bacterial chemotaxis
PP_3557	NA	NA	NA	NA	NA	NA	NA	NA	NA	NA	NA	NA	NA	NA	NA	NA	NA	NA	NA	NA	NA	NA		methyl-accepting chemotaxis transducer	Cellular processing and signaling	Cell motility	2020	Environmental Information Processing	Signal Transduction	Two-component system
PP_3569	2.32736	2.28962	1.5265	1.24799	1	1.16299	NA	NA	1.01648	1.22317	NA	NA	0.0107928	0.404278	0.435228	NA	0.81171	NA	NA	NA	0.374715	NA		quinate dehydrogenase (pyrroloquinoline-quinone)	Cellular processing and signaling	Signal transduction mechanisms	400	Metabolism	Amino Acid Metabolism	Phenylalanine-, tyrosine and tryptophan biosynthesis
PP_3578	1.07712	0.946829	1.06704	0.920436	1	0.818686	1.23983	1.1346	1.13761	1.15928	1.09274	0.347723	0.614679	0.063898	0.437972	NA	0.291591	0.0473686	0.434757	0.143926	0.242245	0.56046		phosphoglucomutase	Metabolism	Carbohydrate transport and metabolism	520	Metabolism	Carbohydrate Metabolism	Amino, sugar and nucleotide sugar metabolism
PP_3578	1.07712	0.946829	1.06704	0.920436	1	0.818686	1.23983	1.1346	1.13761	1.15928	1.09274	0.347723	0.614679	0.063898	0.437972	NA	0.291591	0.0473686	0.434757	0.143926	0.242245	0.56046		phosphoglucomutase	Metabolism	Carbohydrate transport and metabolism	52	Metabolism	Carbohydrate Metabolism	Galactose metabolism
PP_3578	1.07712	0.946829	1.06704	0.920436	1	0.818686	1.23983	1.1346	1.13761	1.15928	1.09274	0.347723	0.614679	0.063898	0.437972	NA	0.291591	0.0473686	0.434757	0.143926	0.242245	0.56046		phosphoglucomutase	Metabolism	Carbohydrate transport and metabolism	10	Metabolism	Carbohydrate Metabolism	Glycolyis / Gluconeogenesis
PP_3578	1.07712	0.946829	1.06704	0.920436	1	0.818686	1.23983	1.1346	1.13761	1.15928	1.09274	0.347723	0.614679	0.063898	0.437972	NA	0.291591	0.0473686	0.434757	0.143926	0.242245	0.56046		phosphoglucomutase	Metabolism	Carbohydrate transport and metabolism	30	Metabolism	Carbohydrate Metabolism	Pentose phosphate pathway
PP_3578	1.07712	0.946829	1.06704	0.920436	1	0.818686	1.23983	1.1346	1.13761	1.15928	1.09274	0.347723	0.614679	0.063898	0.437972	NA	0.291591	0.0473686	0.434757	0.143926	0.242245	0.56046		phosphoglucomutase	Metabolism	Carbohydrate transport and metabolism	230	Metabolism	Nucleotide Metabolism	Purine metabolism
PP_3578	1.07712	0.946829	1.06704	0.920436	1	0.818686	1.23983	1.1346	1.13761	1.15928	1.09274	0.347723	0.614679	0.063898	0.437972	NA	0.291591	0.0473686	0.434757	0.143926	0.242245	0.56046		phosphoglucomutase	Metabolism	Carbohydrate transport and metabolism	500	Metabolism	Carbohydrate Metabolism	Starch and sucrose metabolism
PP_3578	1.07712	0.946829	1.06704	0.920436	1	0.818686	1.23983	1.1346	1.13761	1.15928	1.09274	0.347723	0.614679	0.063898	0.437972	NA	0.291591	0.0473686	0.434757	0.143926	0.242245	0.56046		phosphoglucomutase	Metabolism	Carbohydrate transport and metabolism	523	Metabolism	Biosynthesis of Other Secondary Metabolites	Streptomycin biosynthesis
PP_3585	NA	NA	NA	NA	NA	NA	NA	NA	NA	NA	NA	NA	NA	NA	NA	NA	NA	NA	NA	NA	NA	NA		efflux transporter RND family; MFP subunit	Metabolism	Secondary metabolites biosynthesis, transport and catabolism	2020	Environmental Information Processing	Signal Transduction	Two-component system
PP_3623	1.28362	1.53419	1.03225	0.799205	1	0.818232	NA	NA	0.836671	1.2916	NA	NA	0.210709	0.627439	NA	NA	NA	NA	NA	NA	NA	NA		gluconate 2-dehydrogenase acceptor subunit	Metabolism	Energy production and conversion	1	not annotated in KEGG	not annotated in KEGG	not annotated in KEGG
PP_3638	NA	NA	NA	NA	NA	NA	NA	NA	0.833717	NA	NA	NA	NA	NA	NA	NA	NA	NA	NA	NA	NA	NA		acyl-CoA dehydrogenase	Metabolism	Lipid transport and metabolism	1	not annotated in KEGG	not annotated in KEGG	not annotated in KEGG
PP_3644	NA	NA	NA	NA	NA	NA	NA	NA	0.679691	0.889939	NA	NA	NA	NA	NA	NA	NA	NA	NA	NA	NA	NA		luciferase family protein	Metabolism	Energy production and conversion	1	not annotated in KEGG	not annotated in KEGG	not annotated in KEGG
PP_3651	1.0873	1.9176	1.24887	1.06783	1	NA	NA	NA	0.567008	1.16954	NA	NA	0.460127	0.59268	0.715445	NA	NA	NA	NA	NA	0.520142	NA		GAF sensor hybrid histidine kinase	Cellular processing and signaling	Signal transduction mechanisms	1	not annotated in KEGG	not annotated in KEGG	not annotated in KEGG
PP_3668	1.69525	1.52881	1.15963	1.01194	1	1.00557	0.059533	0.0700548	1.10887	1.14595	0.849806	0.117686	0.0794142	0.420265	0.958297	NA	0.97788	0.058001	0.061239	0.232696	0.238731	0.221192		catalase/peroxidase HPI	Metabolism	Inorganic ion transport and metabolism	680	Metabolism	Energy Metabolism	Methane metabolism
PP_3668	1.69525	1.52881	1.15963	1.01194	1	1.00557	0.059533	0.0700548	1.10887	1.14595	0.849806	0.117686	0.0794142	0.420265	0.958297	NA	0.97788	0.058001	0.061239	0.232696	0.238731	0.221192		catalase/peroxidase HPI	Metabolism	Inorganic ion transport and metabolism	360	Metabolism	Amino Acid Metabolism	Phenylalanine metabolism
PP_3668	1.69525	1.52881	1.15963	1.01194	1	1.00557	0.059533	0.0700548	1.10887	1.14595	0.849806	0.117686	0.0794142	0.420265	0.958297	NA	0.97788	0.058001	0.061239	0.232696	0.238731	0.221192		catalase/peroxidase HPI	Metabolism	Inorganic ion transport and metabolism	380	Metabolism	Amino Acid Metabolism	Tryptophan metabolism
PP_3680	0.585147	0.931584	0.940304	0.783921	1	NA	0.649055	0.841222	0.62812	1.19949	0.771562	NA	0.728661	0.325676	0.0833121	NA	NA	0.0942904	0.663271	NA	0.0206503	0.65921		hypothetical protein	Information storage and processing	Replication, recombination and repair	1	not annotated in KEGG	not annotated in KEGG	not annotated in KEGG
PP_3691	0.509273	0.70034	1.06409	0.743062	1	0.652665	0.4105	0.4335	0.727179	1.43204	0.946942	0.151433	0.453834	0.536766	0.204412	NA	0.165973	0.0584125	0.114784	0.402761	0.0267518	0.720716		DNA helicase-related protein	Information storage and processing	Replication, recombination and repair	1	not annotated in KEGG	not annotated in KEGG	not annotated in KEGG
PP_3699	NA	NA	NA	NA	NA	NA	NA	NA	NA	NA	0.979007	NA	NA	NA	NA	NA	NA	NA	NA	NA	NA	NA		hypothetical protein	Poorly characterized	Function unknown	1	not annotated in KEGG	not annotated in KEGG	not annotated in KEGG
PP_3754	1.13703	0.617136	0.757698	0.668006	1	1.03097	0.272593	0.194502	1.84242	1.13427	1.40149	0.64118	0.0806317	0.469928	0.265426	NA	0.415277	0.0150145	NA	0.199035	0.847593	NA		beta-ketothiolase	Metabolism	Lipid transport and metabolism	280	Metabolism	Amino Acid Metabolism	Alanine- aspartate and glutamate metabolism
PP_3754	1.13703	0.617136	0.757698	0.668006	1	1.03097	0.272593	0.194502	1.84242	1.13427	1.40149	0.64118	0.0806317	0.469928	0.265426	NA	0.415277	0.0150145	NA	0.199035	0.847593	NA		beta-ketothiolase	Metabolism	Lipid transport and metabolism	362	Metabolism	Xenobiotics Biodegradation and Metabolism	Benzoate degradation
PP_3754	1.13703	0.617136	0.757698	0.668006	1	1.03097	0.272593	0.194502	1.84242	1.13427	1.40149	0.64118	0.0806317	0.469928	0.265426	NA	0.415277	0.0150145	NA	0.199035	0.847593	NA		beta-ketothiolase	Metabolism	Lipid transport and metabolism	650	Metabolism	Carbohydrate Metabolism	Butanoate metabolism
PP_3754	1.13703	0.617136	0.757698	0.668006	1	1.03097	0.272593	0.194502	1.84242	1.13427	1.40149	0.64118	0.0806317	0.469928	0.265426	NA	0.415277	0.0150145	NA	0.199035	0.847593	NA		beta-ketothiolase	Metabolism	Lipid transport and metabolism	71	Metabolism	Lipid metabolism	Fatty acid biosynthesis
PP_3754	1.13703	0.617136	0.757698	0.668006	1	1.03097	0.272593	0.194502	1.84242	1.13427	1.40149	0.64118	0.0806317	0.469928	0.265426	NA	0.415277	0.0150145	NA	0.199035	0.847593	NA		beta-ketothiolase	Metabolism	Lipid transport and metabolism	630	Metabolism	Carbohydrate Metabolism	Glyoxylate and dicarboxylate metabolism
PP_3754	1.13703	0.617136	0.757698	0.668006	1	1.03097	0.272593	0.194502	1.84242	1.13427	1.40149	0.64118	0.0806317	0.469928	0.265426	NA	0.415277	0.0150145	NA	0.199035	0.847593	NA		beta-ketothiolase	Metabolism	Lipid transport and metabolism	310	Metabolism	Amino Acid Metabolism	Lysine degradation
PP_3754	1.13703	0.617136	0.757698	0.668006	1	1.03097	0.272593	0.194502	1.84242	1.13427	1.40149	0.64118	0.0806317	0.469928	0.265426	NA	0.415277	0.0150145	NA	0.199035	0.847593	NA		beta-ketothiolase	Metabolism	Lipid transport and metabolism	640	Metabolism	Carbohydrate Metabolism	Propanoate metabolism
PP_3754	1.13703	0.617136	0.757698	0.668006	1	1.03097	0.272593	0.194502	1.84242	1.13427	1.40149	0.64118	0.0806317	0.469928	0.265426	NA	0.415277	0.0150145	NA	0.199035	0.847593	NA		beta-ketothiolase	Metabolism	Lipid transport and metabolism	620	Metabolism	Carbohydrate Metabolism	Pyruvate metabolism
PP_3754	1.13703	0.617136	0.757698	0.668006	1	1.03097	0.272593	0.194502	1.84242	1.13427	1.40149	0.64118	0.0806317	0.469928	0.265426	NA	0.415277	0.0150145	NA	0.199035	0.847593	NA		beta-ketothiolase	Metabolism	Lipid transport and metabolism	900	Metabolism	Metabolism of Terpenoids and Polyketides	Terpenoid backbone biosynthesis
PP_3754	1.13703	0.617136	0.757698	0.668006	1	1.03097	0.272593	0.194502	1.84242	1.13427	1.40149	0.64118	0.0806317	0.469928	0.265426	NA	0.415277	0.0150145	NA	0.199035	0.847593	NA		beta-ketothiolase	Metabolism	Lipid transport and metabolism	380	Metabolism	Amino Acid Metabolism	Tryptophan metabolism
PP_3754	1.13703	0.617136	0.757698	0.668006	1	1.03097	0.272593	0.194502	1.84242	1.13427	1.40149	0.64118	0.0806317	0.469928	0.265426	NA	0.415277	0.0150145	NA	0.199035	0.847593	NA		beta-ketothiolase	Metabolism	Lipid transport and metabolism	2020	Environmental Information Processing	Signal Transduction	Two-component system
PP_3761	0.70007	0.880713	0.997764	0.986705	1	0.761916	0.615592	0.540795	0.79489	1.01121	1.13831	0.29939	0.183115	0.927586	0.94437	NA	0.370386	0.0537194	0.022919	0.366318	0.958966	0.133957		multi-sensor hybrid histidine kinase	Cellular processing and signaling	Signal transduction mechanisms	1	not annotated in KEGG	not annotated in KEGG	not annotated in KEGG
PP_3765	2.35598	1.07938	NA	0.65589	1	1.37401	NA	NA	2.18272	NA	NA	NA	0.766696	NA	0.32728	NA	0.120933	NA	NA	NA	NA	NA		transcriptional regulator MvaT; P16 subunit	Not annotated in COG	Not annotated in COG	1	not annotated in KEGG	not annotated in KEGG	not annotated in KEGG
PP_3775	0.93366	0.717518	0.955946	0.955246	1	0.987548	0.426709	0.441899	1.30124	1.00073	0.965628	0.329144	0.31617	0.313718	0.128994	NA	0.792328	0.00165998	0.0730312	0.460425	0.986432	0.855577		sarcosine oxidase	Metabolism	Amino acid transport and metabolism	260	Metabolism	Amino Acid Metabolism	Alanine- aspartate and glutamate metabolism
PP_3777	0.336615	0.29765	0.677504	1.12845	1	0.907199	0.475664	0.482685	1.13091	0.600382	0.985455	0.0438146	0.0238824	0.158961	0.64064	NA	0.194182	0.0423054	0.0544304	0.684534	0.358914	0.592996		hypothetical protein	Information storage and processing	Translation, ribosomal structure and biogenesis	1	not annotated in KEGG	not annotated in KEGG	not annotated in KEGG
PP_3778	0.759208	0.518127	0.774533	0.828354	1	0.98913	0.515789	0.600296	1.46529	0.935027	0.859225	0.395724	0.157585	0.117678	0.109534	NA	0.811065	0.0607124	0.08632	0.563036	0.143382	0.0616764	proC-1	pyrroline-5-carboxylate reductase	Metabolism	Amino acid transport and metabolism	1	not annotated in KEGG	not annotated in KEGG	not annotated in KEGG
PP_3781	0.129103	0.181115	0.735336	1.068	1	0.795793	4.04027	3.84919	0.712822	0.688516	1.04964	NA	0.0227375	0.06314	0.807908	NA	0.223522	0.0326448	0.0220784	NA	0.403896	0.185121		oxygen-independent coproporphyrinogen III oxidase family protein	Metabolism	Coenzyme transport and metabolism	1	not annotated in KEGG	not annotated in KEGG	not annotated in KEGG
PP_3783	0.196043	0.173179	1.26522	0.962149	1	0.872847	1.66504	1.81321	1.13202	1.31499	0.918284	0.122293	0.140288	0.470419	0.880682	NA	0.27321	0.240417	0.190066	0.573293	0.0878076	0.058031		hypothetical protein	Not annotated in COG	Not annotated in COG	1	not annotated in KEGG	not annotated in KEGG	not annotated in KEGG
PP_3784	0.15624	0.159595	0.83552	0.852185	1	0.699149	1.15403	1.35471	0.978978	0.980444	0.851866	0.032294	0.0127847	0.0651041	0.334066	NA	0.318651	0.445803	0.162925	0.964271	0.848474	0.53297		hypothetical protein	Information storage and processing	Translation, ribosomal structure and biogenesis	1	not annotated in KEGG	not annotated in KEGG	not annotated in KEGG
PP_3785	0.106737	0.101289	0.507404	0.394315	1	0.941968	3.29859	1.94241	1.05378	1.2868	1.69819	NA	0.389983	0.465429	0.509658	NA	0.900893	0.184446	0.0081833	NA	0.646899	0.302363		hypothetical protein	Not annotated in COG	Not annotated in COG	1	not annotated in KEGG	not annotated in KEGG	not annotated in KEGG
PP_3786	0.0236256	0.0378347	1.0685	0.908815	1	0.794218	1.75422	1.71429	0.624441	1.17571	1.02329	NA	0.064044	0.63143	0.664288	NA	0.342989	0.0819842	0.315594	NA	0.199649	0.912469		aminotransferase	Metabolism	Amino acid transport and metabolism	1	not annotated in KEGG	not annotated in KEGG	not annotated in KEGG
PP_3788	0.111629	0.1566	1.01464	1.73166	1	0.815784	3.59445	7.15536	0.71283	0.585938	0.502343	NA	0.072865	0.940109	0.301719	NA	0.197726	0.0826636	0.0724282	NA	0.405509	0.181249		non-ribosomal peptide synthetase	Metabolism	Secondary metabolites biosynthesis, transport and catabolism	1	not annotated in KEGG	not annotated in KEGG	not annotated in KEGG
PP_3790	NA	0.175044	1.64585	NA	1	NA	3.91735	4.70119	NA	NA	0.833268	NA	0.0292372	0.121647	NA	NA	NA	0.0704642	NA	NA	NA	NA	dapF	diaminopimelate epimerase	Metabolism	Amino acid transport and metabolism	300	Metabolism	Amino Acid Metabolism	Lysine biosynthesis
PP_3802	NA	NA	NA	NA	NA	NA	NA	NA	NA	1.09345	0.963605	NA	NA	NA	NA	NA	NA	NA	NA	NA	NA	0.80965		cation ABC transporter ATP-binding protein	Metabolism	Inorganic ion transport and metabolism	2010	Environmental Information Processing	Membrane Transport	ABC transporter
PP_3821	1.90978	1.719	1.33266	1.6971	1	1.14123	1.4236	NA	1.11099	0.785261	NA	0.0058286	0.614698	0.689582	0.484088	NA	0.723152	0.201601	NA	0.883504	0.0623384	NA	galU	UTP-glucose-1-phosphate uridylyltransferase	Cellular processing and signaling	Cell wall/membrane/envelope biogenesis	40	Metabolism	Carbohydrate Metabolism	Pentose and glucuronate interconversions
PP_3821	1.90978	1.719	1.33266	1.6971	1	1.14123	1.4236	NA	1.11099	0.785261	NA	0.0058286	0.614698	0.689582	0.484088	NA	0.723152	0.201601	NA	0.883504	0.0623384	NA	galU	UTP-glucose-1-phosphate uridylyltransferase	Cellular processing and signaling	Cell wall/membrane/envelope biogenesis	520	Metabolism	Carbohydrate Metabolism	Amino, sugar and nucleotide sugar metabolism
PP_3821	1.90978	1.719	1.33266	1.6971	1	1.14123	1.4236	NA	1.11099	0.785261	NA	0.0058286	0.614698	0.689582	0.484088	NA	0.723152	0.201601	NA	0.883504	0.0623384	NA	galU	UTP-glucose-1-phosphate uridylyltransferase	Cellular processing and signaling	Cell wall/membrane/envelope biogenesis	52	Metabolism	Carbohydrate Metabolism	Galactose metabolism
PP_3821	1.90978	1.719	1.33266	1.6971	1	1.14123	1.4236	NA	1.11099	0.785261	NA	0.0058286	0.614698	0.689582	0.484088	NA	0.723152	0.201601	NA	0.883504	0.0623384	NA	galU	UTP-glucose-1-phosphate uridylyltransferase	Cellular processing and signaling	Cell wall/membrane/envelope biogenesis	500	Metabolism	Carbohydrate Metabolism	Starch and sucrose metabolism
PP_3839	2.51098	2.1944	NA	1.01721	1	1.3779	NA	NA	1.14426	NA	NA	0.043322	0.494275	NA	0.961216	NA	0.219319	NA	NA	0.816895	NA	NA		alcohol dehydrogenase	Poorly characterized	General function prediction only	625	Metabolism	Xenobiotics Biodegradation and Metabolism	Chloroalkane and chloroalkene degradation
PP_3839	2.51098	2.1944	NA	1.01721	1	1.3779	NA	NA	1.14426	NA	NA	0.043322	0.494275	NA	0.961216	NA	0.219319	NA	NA	0.816895	NA	NA		alcohol dehydrogenase	Poorly characterized	General function prediction only	71	Metabolism	Lipid metabolism	Fatty acid biosynthesis
PP_3839	2.51098	2.1944	NA	1.01721	1	1.3779	NA	NA	1.14426	NA	NA	0.043322	0.494275	NA	0.961216	NA	0.219319	NA	NA	0.816895	NA	NA		alcohol dehydrogenase	Poorly characterized	General function prediction only	10	Metabolism	Carbohydrate Metabolism	Glycolyis / Gluconeogenesis
PP_3839	2.51098	2.1944	NA	1.01721	1	1.3779	NA	NA	1.14426	NA	NA	0.043322	0.494275	NA	0.961216	NA	0.219319	NA	NA	0.816895	NA	NA		alcohol dehydrogenase	Poorly characterized	General function prediction only	626	Metabolism	Xenobiotics Biodegradation and Metabolism	Naphthalene degradation
PP_3839	2.51098	2.1944	NA	1.01721	1	1.3779	NA	NA	1.14426	NA	NA	0.043322	0.494275	NA	0.961216	NA	0.219319	NA	NA	0.816895	NA	NA		alcohol dehydrogenase	Poorly characterized	General function prediction only	350	Metabolism	Amino Acid Metabolism	Tyrosine metabolism
PP_3879	NA	NA	NA	NA	NA	NA	NA	NA	NA	NA	NA	NA	NA	NA	NA	NA	NA	NA	NA	NA	NA	NA		HK97 family phage portal protein	Cellular processing and signaling	Signal transduction mechanisms	1	not annotated in KEGG	not annotated in KEGG	not annotated in KEGG
PP_3922	NA	1.02871	NA	0.730359	1	NA	0.910893	1.08073	NA	NA	0.84285	NA	NA	NA	NA	NA	NA	NA	NA	NA	NA	NA		periplasmic protease	Cellular processing and signaling	Cell motility	1	not annotated in KEGG	not annotated in KEGG	not annotated in KEGG
PP_3922	NA	1.02871	NA	0.730359	1	NA	0.910893	1.08073	NA	NA	0.84285	NA	NA	NA	NA	NA	NA	NA	NA	NA	NA	NA		periplasmic protease	Cellular processing and signaling	Posttranslational modification, protein turnover, chaperones	1	not annotated in KEGG	not annotated in KEGG	not annotated in KEGG
PP_3988	1.26184	1.31506	0.992306	1.02673	1	0.93488	1.25747	1.0732	0.95953	0.966471	1.1717	0.149945	0.00491679	0.967636	0.731375	NA	0.745067	0.303094	0.520853	0.564523	0.771291	0.542867		hypothetical protein	Information storage and processing	Replication, recombination and repair	1	not annotated in KEGG	not annotated in KEGG	not annotated in KEGG
PP_3999	0.735817	NA	0.922015	0.9949	1	NA	0.971634	0.766416	NA	0.926741	1.26776	NA	NA	NA	NA	NA	NA	NA	NA	NA	0.0412365	0.441589	cobA-2	uroporphyrin-III C-methyltransferase	Metabolism	Coenzyme transport and metabolism	860	Metabolism	Metabolism of Cofactors and Vitamins	Porphyrin and chlorophyll metabolism
PP_4000	0.956008	1.30108	0.839787	0.818156	1	1.07747	0.768192	0.876441	0.734779	1.02644	0.87649	0.241842	0.0597983	0.0133766	0.172565	NA	0.735345	0.122173	0.62931	0.0842391	0.757051	0.586675	serS	seryl-tRNA synthetase	Information storage and processing	Translation, ribosomal structure and biogenesis	970	Genetic Information Processing	Translation	Aminoacyl-tRNA biosynthesis
PP_4008	0.723388	0.772436	1.02257	1.22757	1	1.06388	0.918326	0.974288	0.936503	0.833006	0.942562	0.196048	0.328302	0.79462	0.43884	NA	0.208803	0.756596	0.212083	0.443371	0.569043	0.835702	clpA	ATP-dependent Clp protease; ATP-binding subunit clpA	Cellular processing and signaling	Posttranslational modification, protein turnover, chaperones	1	not annotated in KEGG	not annotated in KEGG	not annotated in KEGG
PP_4011	3.48449	2.76654	1.89728	1.38209	1	0.976301	0.0893631	0.0620292	1.25951	1.37276	1.44066	0.108706	0.049459	0.00957882	0.0573196	NA	0.208114	0.0266844	0.010383	0.424972	0.0591396	0.44386	icd	isocitrate dehydrogenase; NADP-dependent	Metabolism	Energy production and conversion	480	Metabolism	Metabolism of Other Amino Acids	Glutathione metabolism
PP_4011	3.48449	2.76654	1.89728	1.38209	1	0.976301	0.0893631	0.0620292	1.25951	1.37276	1.44066	0.108706	0.049459	0.00957882	0.0573196	NA	0.208114	0.0266844	0.010383	0.424972	0.0591396	0.44386	icd	isocitrate dehydrogenase; NADP-dependent	Metabolism	Energy production and conversion	20	Metabolism	Carbohydrate Metabolism	TCA cycle
PP_4012	0.467678	0.486414	0.970467	1.05666	1	0.939038	1.92371	1.84906	0.961481	0.918428	1.04037	0.0203863	0.0192336	0.295104	0.484566	NA	0.341055	0.0879429	0.00724251	0.667694	0.428587	0.684466		isocitrate dehydrogenase; NADP-dependent	Metabolism	Energy production and conversion	480	Metabolism	Metabolism of Other Amino Acids	Glutathione metabolism
PP_4012	0.467678	0.486414	0.970467	1.05666	1	0.939038	1.92371	1.84906	0.961481	0.918428	1.04037	0.0203863	0.0192336	0.295104	0.484566	NA	0.341055	0.0879429	0.00724251	0.667694	0.428587	0.684466		isocitrate dehydrogenase; NADP-dependent	Metabolism	Energy production and conversion	20	Metabolism	Carbohydrate Metabolism	TCA cycle
PP_4016	0.566372	0.373453	0.851872	0.523375	1	1.25294	1.05357	0.93645	1.51658	1.62765	1.12507	0.334202	0.151592	0.595089	0.113667	NA	0.352334	0.827188	0.82325	0.302008	0.213673	0.162243	purB	adenylosuccinate lyase	Metabolism	Nucleotide transport and metabolism	260	Metabolism	Amino Acid Metabolism	Alanine- aspartate and glutamate metabolism
PP_4016	0.566372	0.373453	0.851872	0.523375	1	1.25294	1.05357	0.93645	1.51658	1.62765	1.12507	0.334202	0.151592	0.595089	0.113667	NA	0.352334	0.827188	0.82325	0.302008	0.213673	0.162243	purB	adenylosuccinate lyase	Metabolism	Nucleotide transport and metabolism	230	Metabolism	Nucleotide Metabolism	Purine metabolism
PP_4021	2.99095	3.67713	NA	0.614126	1	1.12588	NA	NA	0.813393	NA	NA	NA	NA	NA	NA	NA	NA	NA	NA	NA	NA	NA	est	alpha/beta hydrolase fold	Poorly characterized	General function prediction only	1	not annotated in KEGG	not annotated in KEGG	not annotated in KEGG
PP_4034	1.79064	1.38301	0.774698	0.968446	1	0.767374	NA	NA	1.29474	0.799939	NA	0.13044	0.408925	0.43636	0.812331	NA	0.153919	NA	NA	0.532041	0.250148	NA		allantoate amidohydrolase	Metabolism	Amino acid transport and metabolism	410	Metabolism	Metabolism of Other Amino Acids	beta-Alanine metabolism
PP_4034	1.79064	1.38301	0.774698	0.968446	1	0.767374	NA	NA	1.29474	0.799939	NA	0.13044	0.408925	0.43636	0.812331	NA	0.153919	NA	NA	0.532041	0.250148	NA		allantoate amidohydrolase	Metabolism	Amino acid transport and metabolism	770	Metabolism	Metabolism of Cofactors and Vitamins	Pantothenate and CoA biosynthesis
PP_4034	1.79064	1.38301	0.774698	0.968446	1	0.767374	NA	NA	1.29474	0.799939	NA	0.13044	0.408925	0.43636	0.812331	NA	0.153919	NA	NA	0.532041	0.250148	NA		allantoate amidohydrolase	Metabolism	Amino acid transport and metabolism	240	Metabolism	Nucleotide Metabolism	Pyrimidine metabolism
PP_4035	3.00272	3.13532	0.849022	0.800321	1	0.620953	NA	NA	0.957709	1.06085	NA	NA	NA	NA	NA	NA	NA	NA	NA	NA	0.446554	NA		NCS1 nucleoside transporter	Metabolism	Coenzyme transport and metabolism	1	not annotated in KEGG	not annotated in KEGG	not annotated in KEGG
PP_4035	3.00272	3.13532	0.849022	0.800321	1	0.620953	NA	NA	0.957709	1.06085	NA	NA	NA	NA	NA	NA	NA	NA	NA	NA	0.446554	NA		NCS1 nucleoside transporter	Metabolism	Nucleotide transport and metabolism	1	not annotated in KEGG	not annotated in KEGG	not annotated in KEGG
PP_4037	1.08226	0.957031	0.956258	0.924043	1	0.843213	0.0168898	0.0288386	1.13085	1.03486	0.585666	0.658785	0.595363	0.0418807	0.631447	NA	0.0478559	0.0129052	0.0138702	0.63913	0.831814	0.0653291		oxidoreductase	Metabolism	Amino acid transport and metabolism	910	Metabolism	Metabolism of Terpenoids and Polyketides	Limonene and pinene degradation
PP_4037	1.08226	0.957031	0.956258	0.924043	1	0.843213	0.0168898	0.0288386	1.13085	1.03486	0.585666	0.658785	0.595363	0.0418807	0.631447	NA	0.0478559	0.0129052	0.0138702	0.63913	0.831814	0.0653291		oxidoreductase	Poorly characterized	General function prediction only	266	Metabolism	Amino Acid Metabolism	Alanine- aspartate and glutamate metabolism
PP_4038	1.09067	1.08086	1.00743	0.909802	1	0.975354	0.0187548	0.0305019	1.00907	1.10731	0.614875	0.150467	0.568845	0.921782	0.272314	NA	0.838975	0.0154677	0.00689794	0.949121	0.511716	0.540378		dihydropyrimidine dehydrogenase	Metabolism	Nucleotide transport and metabolism	410	Metabolism	Metabolism of Other Amino Acids	beta-Alanine metabolism
PP_4038	1.09067	1.08086	1.00743	0.909802	1	0.975354	0.0187548	0.0305019	1.00907	1.10731	0.614875	0.150467	0.568845	0.921782	0.272314	NA	0.838975	0.0154677	0.00689794	0.949121	0.511716	0.540378		dihydropyrimidine dehydrogenase	Metabolism	Nucleotide transport and metabolism	770	Metabolism	Metabolism of Cofactors and Vitamins	Pantothenate and CoA biosynthesis
PP_4038	1.09067	1.08086	1.00743	0.909802	1	0.975354	0.0187548	0.0305019	1.00907	1.10731	0.614875	0.150467	0.568845	0.921782	0.272314	NA	0.838975	0.0154677	0.00689794	0.949121	0.511716	0.540378		dihydropyrimidine dehydrogenase	Metabolism	Nucleotide transport and metabolism	240	Metabolism	Nucleotide Metabolism	Pyrimidine metabolism
PP_4043	NA	0.967467	1.04417	1.09811	1	1.16132	0.525798	0.615173	NA	0.950876	0.854716	NA	NA	NA	NA	NA	NA	NA	NA	NA	0.901873	0.128906	gnd	6-phosphogluconate dehydrogenase	Metabolism	Carbohydrate transport and metabolism	480	Metabolism	Metabolism of Other Amino Acids	Glutathione metabolism
PP_4043	NA	0.967467	1.04417	1.09811	1	1.16132	0.525798	0.615173	NA	0.950876	0.854716	NA	NA	NA	NA	NA	NA	NA	NA	NA	0.901873	0.128906	gnd	6-phosphogluconate dehydrogenase	Metabolism	Carbohydrate transport and metabolism	30	Metabolism	Carbohydrate Metabolism	Pentose phosphate pathway
PP_4050	NA	0.363443	1.0113	0.988261	1	0.820854	0.129371	NA	NA	1.02331	NA	NA	0.127926	0.940906	0.920646	NA	0.518092	NA	NA	NA	0.558558	NA	glgA	glycogen synthase	Metabolism	Carbohydrate transport and metabolism	500	Metabolism	Carbohydrate Metabolism	Starch and sucrose metabolism
PP_4052	2.03862	1.78253	1.37268	1.00403	1	1.44686	NA	NA	1.14367	1.36717	NA	NA	0.181355	0.332301	0.99093	NA	0.0798543	NA	NA	NA	0.116833	NA	malQ	4-alpha-glucanotransferase	Metabolism	Carbohydrate transport and metabolism	500	Metabolism	Carbohydrate Metabolism	Starch and sucrose metabolism
PP_4053	2.33856	2.4346	1.13858	1.32102	1	1.12845	0.146564	NA	0.96055	0.861898	NA	NA	NA	NA	NA	NA	NA	NA	NA	0.861758	0.441451	NA		maltooligosyl trehalose synthase	Metabolism	Carbohydrate transport and metabolism	1	not annotated in KEGG	not annotated in KEGG	not annotated in KEGG
PP_4055	1.97081	1.75663	0.844273	0.988138	1	1.15523	NA	NA	1.12192	0.854408	NA	0.0327797	0.27781	0.071487	0.966554	NA	0.52127	NA	NA	0.688954	0.614794	NA	glgX	glycogen debranching protein GlgX	Metabolism	Carbohydrate transport and metabolism	1	not annotated in KEGG	not annotated in KEGG	not annotated in KEGG
PP_4058	NA	NA	NA	NA	NA	NA	NA	NA	0.804957	NA	NA	NA	NA	NA	NA	NA	NA	NA	NA	NA	NA	NA	glgB	glycogen branching enzyme	Metabolism	Carbohydrate transport and metabolism	500	Metabolism	Carbohydrate Metabolism	Starch and sucrose metabolism
PP_4059	NA	NA	NA	NA	NA	NA	NA	NA	0.922307	NA	NA	NA	NA	NA	NA	NA	NA	NA	NA	NA	NA	NA		trehalose synthase	Metabolism	Carbohydrate transport and metabolism	500	Metabolism	Carbohydrate Metabolism	Starch and sucrose metabolism
PP_4060	NA	NA	NA	NA	NA	NA	NA	NA	NA	NA	NA	NA	NA	NA	NA	NA	NA	NA	NA	NA	NA	NA		alpha-amylase family protein	Metabolism	Carbohydrate transport and metabolism	1	not annotated in KEGG	not annotated in KEGG	not annotated in KEGG
PP_4064	NA	NA	NA	NA	NA	NA	NA	NA	1.53735	NA	NA	NA	NA	NA	NA	NA	NA	NA	NA	0.435638	NA	NA	ivd	acyl-CoA dehydrogenase domain-containing protein	Metabolism	Lipid transport and metabolism	280	Metabolism	Amino Acid Metabolism	Alanine- aspartate and glutamate metabolism
PP_4065	0.836675	1.11615	0.829024	0.965688	1	0.930988	0.496001	NA	0.749605	0.85848	NA	NA	NA	NA	NA	NA	NA	NA	NA	NA	0.436373	NA		propionyl-CoA carboxylase	Cellular processing and signaling	Signal transduction mechanisms	280	Metabolism	Amino Acid Metabolism	Alanine- aspartate and glutamate metabolism
PP_4066	NA	4.17669	NA	1.25253	1	NA	0.763099	NA	NA	NA	NA	NA	NA	NA	NA	NA	NA	NA	NA	NA	NA	NA		gamma-carboxygeranoyl-CoA hydratase	Metabolism	Lipid transport and metabolism	280	Metabolism	Amino Acid Metabolism	Alanine- aspartate and glutamate metabolism
PP_4067	1.38987	1.69449	1.48723	1.15029	1	0.887531	0.360122	0.356782	0.820227	1.29292	1.00936	0.36557	0.417911	0.140532	0.687431	NA	0.346971	0.0188128	0.032306	0.764969	0.300117	0.958842		acetyl-CoA carboxylase; biotin carboxylase	Cellular processing and signaling	Signal transduction mechanisms	280	Metabolism	Amino Acid Metabolism	Alanine- aspartate and glutamate metabolism
PP_4111	0.947705	0.958569	0.905295	0.988701	1	1.11112	1.91627	1.71199	0.988667	0.915641	1.11932	0.634685	0.842311	0.697589	0.860993	NA	0.531284	0.0511087	0.0324618	0.971758	0.643889	0.115221	fusA	elongation factor G	Information storage and processing	Translation, ribosomal structure and biogenesis	1	not annotated in KEGG	not annotated in KEGG	not annotated in KEGG
PP_4111	3.16686	3.4641	1.23965	0.928452	1	1.19173	0.476938	NA	0.914196	1.33517	NA	0.147564	0.249052	0.601423	0.787143	NA	0.614547	NA	NA	0.877675	0.243943	NA	fusA	elongation factor G	Information storage and processing	Translation, ribosomal structure and biogenesis	1	not annotated in KEGG	not annotated in KEGG	not annotated in KEGG
PP_4116	NA	NA	NA	NA	NA	NA	NA	NA	NA	1.12353	0.695884	NA	NA	NA	NA	NA	NA	NA	NA	NA	0.175518	NA	aceA	isocitrate lyase	Metabolism	Energy production and conversion	630	Metabolism	Carbohydrate Metabolism	Glyoxylate and dicarboxylate metabolism
PP_4120	1.77931	1.2604	0.510695	NA	1	0.981523	1.96746	1.78999	1.4117	NA	1.09915	0.270153	0.582877	0.325129	NA	NA	0.958868	0.0689492	0.495595	0.589925	NA	0.836076	nuoB	NADH dehydrogenase subunit B	Metabolism	Energy production and conversion	190	Metabolism	Energy Metabolism	Oxidative phosphorylation
PP_4121	1.46441	1.42768	0.626297	0.72401	1	0.866338	1.21784	1.21509	1.02572	0.865039	1.00226	0.242858	0.0691262	0.278253	0.0643893	NA	0.796224	0.00212521	0.631972	0.83631	0.713925	0.994707	nuoCD	bifunctional NADH:ubiquinone oxidoreductase subunit C/D	Metabolism	Energy production and conversion	190	Metabolism	Energy Metabolism	Oxidative phosphorylation
PP_4123	1.80844	1.83106	1.08776	0.966284	1	0.734434	1.7929	1.71215	0.987644	1.12572	1.04716	0.43169	0.181541	0.60616	0.91163	NA	0.661243	0.263679	0.283226	0.964699	0.490869	0.0709636	nuoF	NADH dehydrogenase I subunit F	Metabolism	Energy production and conversion	190	Metabolism	Energy Metabolism	Oxidative phosphorylation
PP_4124	3.21822	1.94509	0.997518	1.03295	1	1.14769	1.89347	1.25103	1.65454	0.965702	1.51353	0.0746019	0.52352	0.987171	0.898596	NA	0.252338	0.154911	0.389279	0.501404	0.740153	0.0453128	nuoG	NADH dehydrogenase subunit G	Metabolism	Energy production and conversion	190	Metabolism	Energy Metabolism	Oxidative phosphorylation
PP_4126	0.987451	0.871375	0.814322	0.878993	1	0.829644	1.41435	1.50332	1.13321	0.926425	0.940817	0.943686	0.46954	0.0488533	0.525587	NA	0.269238	0.140704	0.102835	0.731191	0.678239	0.700736	nuoI	NADH dehydrogenase subunit I	Metabolism	Energy production and conversion	190	Metabolism	Energy Metabolism	Oxidative phosphorylation
PP_4169	NA	NA	NA	NA	NA	NA	NA	NA	NA	NA	0.941389	NA	NA	NA	NA	NA	NA	NA	NA	NA	NA	0.00555348	gpsA	NAD(P)H-dependent glycerol-3-phosphate dehydrogenase	Metabolism	Energy production and conversion	564	Metabolism	Lipid metabolism	Glycerophospholipid mtabolism
PP_4175	0.904601	0.909762	0.760589	0.83123	1	0.913368	0.760106	0.99399	0.994328	0.915016	0.764701	0.0921158	0.0988342	0.150314	0.231237	NA	0.619993	0.322057	0.975111	0.884066	0.0588198	0.056324	fabB	3-oxoacyl-(acyl carrier protein) synthase I	Metabolism	Lipid transport and metabolism	66	Metabolism	Lipid metabolism	Fatty acid biosynthesis
PP_4175	0.904601	0.909762	0.760589	0.83123	1	0.913368	0.760106	0.99399	0.994328	0.915016	0.764701	0.0921158	0.0988342	0.150314	0.231237	NA	0.619993	0.322057	0.975111	0.884066	0.0588198	0.056324	fabB	3-oxoacyl-(acyl carrier protein) synthase I	Metabolism	Secondary metabolites biosynthesis, transport and catabolism	66	Metabolism	Lipid metabolism	Fatty acid biosynthesis
PP_4178	0.9834	1.23739	0.89112	0.841817	1	0.856595	0.82986	0.632583	0.794735	1.05857	1.31186	0.978615	0.659051	0.836211	0.823041	NA	0.807625	0.720541	0.190116	0.225556	0.785178	0.57378		dienelactone hydrolase	Metabolism	Secondary metabolites biosynthesis, transport and catabolism	1	not annotated in KEGG	not annotated in KEGG	not annotated in KEGG
PP_4179	0.603744	0.590781	1.17152	1.09908	1	1.199	1.36849	1.45368	1.02194	1.06591	0.941397	0.264009	0.0549634	0.125218	0.676135	NA	0.353245	0.22859	0.226184	0.940815	0.70237	0.215696	htpG	heat shock protein 90	Cellular processing and signaling	Posttranslational modification, protein turnover, chaperones	1	not annotated in KEGG	not annotated in KEGG	not annotated in KEGG
PP_4185	1.2336	0.975794	1.0138	1.13587	1	0.950392	1.41479	1.21344	1.2642	0.892534	1.16593	0.438267	0.817208	0.880952	0.329033	NA	0.812287	0.236922	0.512317	0.519562	0.0223364	0.184244	sucD	succinyl-CoA synthetase subunit alpha	Metabolism	Energy production and conversion	660	Metabolism	Carbohydrate Metabolism	C5-Branched dibasic acid metabolism
PP_4185	1.2336	0.975794	1.0138	1.13587	1	0.950392	1.41479	1.21344	1.2642	0.892534	1.16593	0.438267	0.817208	0.880952	0.329033	NA	0.812287	0.236922	0.512317	0.519562	0.0223364	0.184244	sucD	succinyl-CoA synthetase subunit alpha	Metabolism	Energy production and conversion	640	Metabolism	Carbohydrate Metabolism	Propanoate metabolism
PP_4185	1.2336	0.975794	1.0138	1.13587	1	0.950392	1.41479	1.21344	1.2642	0.892534	1.16593	0.438267	0.817208	0.880952	0.329033	NA	0.812287	0.236922	0.512317	0.519562	0.0223364	0.184244	sucD	succinyl-CoA synthetase subunit alpha	Metabolism	Energy production and conversion	20	Metabolism	Carbohydrate Metabolism	TCA cycle
PP_4186	0.998988	0.917416	1.05898	1.01622	1	1.07253	1.70137	1.65971	1.08892	1.04208	1.0251	0.954829	0.34292	0.581264	0.913523	NA	0.613574	0.111407	0.019276	0.258781	0.862558	0.820714	sucC	succinyl-CoA synthetase subunit beta	Metabolism	Energy production and conversion	660	Metabolism	Carbohydrate Metabolism	C5-Branched dibasic acid metabolism
PP_4186	0.998988	0.917416	1.05898	1.01622	1	1.07253	1.70137	1.65971	1.08892	1.04208	1.0251	0.954829	0.34292	0.581264	0.913523	NA	0.613574	0.111407	0.019276	0.258781	0.862558	0.820714	sucC	succinyl-CoA synthetase subunit beta	Metabolism	Energy production and conversion	640	Metabolism	Carbohydrate Metabolism	Propanoate metabolism
PP_4186	0.998988	0.917416	1.05898	1.01622	1	1.07253	1.70137	1.65971	1.08892	1.04208	1.0251	0.954829	0.34292	0.581264	0.913523	NA	0.613574	0.111407	0.019276	0.258781	0.862558	0.820714	sucC	succinyl-CoA synthetase subunit beta	Metabolism	Energy production and conversion	20	Metabolism	Carbohydrate Metabolism	TCA cycle
PP_4187	1.33069	1.11441	1.06461	0.86302	1	1.06826	0.919768	0.849853	1.19408	1.23358	1.08227	0.331571	0.298104	0.427737	0.306932	NA	0.441754	0.525655	0.444592	0.542877	0.0638936	0.324439	lpdG	dihydrolipoamide dehydrogenase	Metabolism	Energy production and conversion	260	Metabolism	Amino Acid Metabolism	Alanine- aspartate and glutamate metabolism
PP_4187	1.33069	1.11441	1.06461	0.86302	1	1.06826	0.919768	0.849853	1.19408	1.23358	1.08227	0.331571	0.298104	0.427737	0.306932	NA	0.441754	0.525655	0.444592	0.542877	0.0638936	0.324439	lpdG	dihydrolipoamide dehydrogenase	Metabolism	Energy production and conversion	280	Metabolism	Amino Acid Metabolism	Alanine- aspartate and glutamate metabolism
PP_4187	1.33069	1.11441	1.06461	0.86302	1	1.06826	0.919768	0.849853	1.19408	1.23358	1.08227	0.331571	0.298104	0.427737	0.306932	NA	0.441754	0.525655	0.444592	0.542877	0.0638936	0.324439	lpdG	dihydrolipoamide dehydrogenase	Metabolism	Energy production and conversion	10	Metabolism	Carbohydrate Metabolism	Glycolyis / Gluconeogenesis
PP_4187	1.33069	1.11441	1.06461	0.86302	1	1.06826	0.919768	0.849853	1.19408	1.23358	1.08227	0.331571	0.298104	0.427737	0.306932	NA	0.441754	0.525655	0.444592	0.542877	0.0638936	0.324439	lpdG	dihydrolipoamide dehydrogenase	Metabolism	Energy production and conversion	620	Metabolism	Carbohydrate Metabolism	Pyruvate metabolism
PP_4187	1.33069	1.11441	1.06461	0.86302	1	1.06826	0.919768	0.849853	1.19408	1.23358	1.08227	0.331571	0.298104	0.427737	0.306932	NA	0.441754	0.525655	0.444592	0.542877	0.0638936	0.324439	lpdG	dihydrolipoamide dehydrogenase	Metabolism	Energy production and conversion	20	Metabolism	Carbohydrate Metabolism	TCA cycle
PP_4188	0.966071	0.782586	0.703191	0.741485	1	0.852418	1.2302	1.55489	1.23446	0.948355	0.791184	0.889242	0.384552	0.0356206	0.120964	NA	0.44365	0.384703	0.132691	0.687353	0.453729	0.448859	kgdB	dihydrolipoamide succinyltransferase	Metabolism	Energy production and conversion	310	Metabolism	Amino Acid Metabolism	Lysine degradation
PP_4188	0.966071	0.782586	0.703191	0.741485	1	0.852418	1.2302	1.55489	1.23446	0.948355	0.791184	0.889242	0.384552	0.0356206	0.120964	NA	0.44365	0.384703	0.132691	0.687353	0.453729	0.448859	kgdB	dihydrolipoamide succinyltransferase	Metabolism	Energy production and conversion	20	Metabolism	Carbohydrate Metabolism	TCA cycle
PP_4189	1.09275	1.10646	0.909245	1.11088	1	0.98482	2.30841	2.01816	0.987612	0.818491	1.14382	0.346396	0.697823	0.521732	0.104062	NA	0.914322	0.0310458	0.0365647	0.942394	0.23741	0.254063	sucA	2-oxoglutarate dehydrogenase E1 component	Metabolism	Energy production and conversion	310	Metabolism	Amino Acid Metabolism	Lysine degradation
PP_4189	1.09275	1.10646	0.909245	1.11088	1	0.98482	2.30841	2.01816	0.987612	0.818491	1.14382	0.346396	0.697823	0.521732	0.104062	NA	0.914322	0.0310458	0.0365647	0.942394	0.23741	0.254063	sucA	2-oxoglutarate dehydrogenase E1 component	Metabolism	Energy production and conversion	20	Metabolism	Carbohydrate Metabolism	TCA cycle
PP_4189	1.09275	1.10646	0.909245	1.11088	1	0.98482	2.30841	2.01816	0.987612	0.818491	1.14382	0.346396	0.697823	0.521732	0.104062	NA	0.914322	0.0310458	0.0365647	0.942394	0.23741	0.254063	sucA	2-oxoglutarate dehydrogenase E1 component	Metabolism	Energy production and conversion	380	Metabolism	Amino Acid Metabolism	Tryptophan metabolism
PP_4190	0.921901	0.789963	0.890208	1.0737	1	1.16931	1.99953	1.32901	1.16702	0.829103	1.50452	0.321408	0.00381903	0.0347622	0.652377	NA	0.189635	0.0233172	0.212119	0.195764	0.386087	0.073018	sdhB	succinate dehydrogenase iron-sulfur subunit	Metabolism	Energy production and conversion	650	Metabolism	Carbohydrate Metabolism	Butanoate metabolism
PP_4190	0.921901	0.789963	0.890208	1.0737	1	1.16931	1.99953	1.32901	1.16702	0.829103	1.50452	0.321408	0.00381903	0.0347622	0.652377	NA	0.189635	0.0233172	0.212119	0.195764	0.386087	0.073018	sdhB	succinate dehydrogenase iron-sulfur subunit	Metabolism	Energy production and conversion	190	Metabolism	Energy Metabolism	Oxidative phosphorylation
PP_4190	0.921901	0.789963	0.890208	1.0737	1	1.16931	1.99953	1.32901	1.16702	0.829103	1.50452	0.321408	0.00381903	0.0347622	0.652377	NA	0.189635	0.0233172	0.212119	0.195764	0.386087	0.073018	sdhB	succinate dehydrogenase iron-sulfur subunit	Metabolism	Energy production and conversion	20	Metabolism	Carbohydrate Metabolism	TCA cycle
PP_4190	0.921901	0.789963	0.890208	1.0737	1	1.16931	1.99953	1.32901	1.16702	0.829103	1.50452	0.321408	0.00381903	0.0347622	0.652377	NA	0.189635	0.0233172	0.212119	0.195764	0.386087	0.073018	sdhB	succinate dehydrogenase iron-sulfur subunit	Metabolism	Energy production and conversion	623	Metabolism	Xenobiotics Biodegradation and Metabolism	Toluene degradation
PP_4191	1.44764	0.914447	0.805634	0.845822	1	0.915694	1.26503	1.53582	1.58308	0.952486	0.823682	0.379134	0.46331	0.222924	0.326316	NA	0.114599	0.41287	0.0946359	0.393829	0.238151	0.266777	sdhA	succinate dehydrogenase flavoprotein subunit	Metabolism	Energy production and conversion	650	Metabolism	Carbohydrate Metabolism	Butanoate metabolism
PP_4191	1.44764	0.914447	0.805634	0.845822	1	0.915694	1.26503	1.53582	1.58308	0.952486	0.823682	0.379134	0.46331	0.222924	0.326316	NA	0.114599	0.41287	0.0946359	0.393829	0.238151	0.266777	sdhA	succinate dehydrogenase flavoprotein subunit	Metabolism	Energy production and conversion	190	Metabolism	Energy Metabolism	Oxidative phosphorylation
PP_4191	1.44764	0.914447	0.805634	0.845822	1	0.915694	1.26503	1.53582	1.58308	0.952486	0.823682	0.379134	0.46331	0.222924	0.326316	NA	0.114599	0.41287	0.0946359	0.393829	0.238151	0.266777	sdhA	succinate dehydrogenase flavoprotein subunit	Metabolism	Energy production and conversion	20	Metabolism	Carbohydrate Metabolism	TCA cycle
PP_4191	1.44764	0.914447	0.805634	0.845822	1	0.915694	1.26503	1.53582	1.58308	0.952486	0.823682	0.379134	0.46331	0.222924	0.326316	NA	0.114599	0.41287	0.0946359	0.393829	0.238151	0.266777	sdhA	succinate dehydrogenase flavoprotein subunit	Metabolism	Energy production and conversion	623	Metabolism	Xenobiotics Biodegradation and Metabolism	Toluene degradation
PP_4192	NA	0.92357	NA	1.26025	1	NA	3.5885	3.99877	NA	NA	0.897401	NA	0.577258	NA	0.587233	NA	NA	NA	0.123199	NA	NA	NA	sdhD	succinate dehydrogenase; hydrophobic membrane anchor protein	Metabolism	Energy production and conversion	650	Metabolism	Carbohydrate Metabolism	Butanoate metabolism
PP_4192	NA	0.92357	NA	1.26025	1	NA	3.5885	3.99877	NA	NA	0.897401	NA	0.577258	NA	0.587233	NA	NA	NA	0.123199	NA	NA	NA	sdhD	succinate dehydrogenase; hydrophobic membrane anchor protein	Metabolism	Energy production and conversion	190	Metabolism	Energy Metabolism	Oxidative phosphorylation
PP_4192	NA	0.92357	NA	1.26025	1	NA	3.5885	3.99877	NA	NA	0.897401	NA	0.577258	NA	0.587233	NA	NA	NA	0.123199	NA	NA	NA	sdhD	succinate dehydrogenase; hydrophobic membrane anchor protein	Metabolism	Energy production and conversion	20	Metabolism	Carbohydrate Metabolism	TCA cycle
PP_4192	NA	0.92357	NA	1.26025	1	NA	3.5885	3.99877	NA	NA	0.897401	NA	0.577258	NA	0.587233	NA	NA	NA	0.123199	NA	NA	NA	sdhD	succinate dehydrogenase; hydrophobic membrane anchor protein	Metabolism	Energy production and conversion	623	Metabolism	Xenobiotics Biodegradation and Metabolism	Toluene degradation
PP_4194	1.2798	1.49937	0.8012	1.44387	1	1.27395	2.04261	1.69699	0.85356	0.554897	1.20367	0.373715	0.593678	0.626571	0.0155127	NA	0.3661	0.0739432	0.278821	0.730359	0.286071	0.340489	gltA	type II citrate synthase	Metabolism	Energy production and conversion	630	Metabolism	Carbohydrate Metabolism	Glyoxylate and dicarboxylate metabolism
PP_4194	1.2798	1.49937	0.8012	1.44387	1	1.27395	2.04261	1.69699	0.85356	0.554897	1.20367	0.373715	0.593678	0.626571	0.0155127	NA	0.3661	0.0739432	0.278821	0.730359	0.286071	0.340489	gltA	type II citrate synthase	Metabolism	Energy production and conversion	20	Metabolism	Carbohydrate Metabolism	TCA cycle
PP_4197	1.31962	1.53109	1.6884	1.62293	1	1.64408	1.70196	1.95582	0.86188	1.04034	0.870205	NA	NA	NA	NA	NA	NA	NA	NA	NA	0.796287	0.320261		GntR family transcriptional regulator	Metabolism	Amino acid transport and metabolism	1	not annotated in KEGG	not annotated in KEGG	not annotated in KEGG
PP_4197	1.31962	1.53109	1.6884	1.62293	1	1.64408	1.70196	1.95582	0.86188	1.04034	0.870205	NA	NA	NA	NA	NA	NA	NA	NA	NA	0.796287	0.320261		GntR family transcriptional regulator	Information storage and processing	Transcription	1	not annotated in KEGG	not annotated in KEGG	not annotated in KEGG
PP_4201	NA	NA	NA	NA	NA	NA	NA	NA	0.885585	NA	NA	NA	NA	NA	NA	NA	NA	NA	NA	NA	NA	NA		electron transfer flavoprotein; alpha subunit	Metabolism	Energy production and conversion	1	not annotated in KEGG	not annotated in KEGG	not annotated in KEGG
PP_4202	2.19893	1.71222	0.49332	1.15291	1	1.76989	0.179449	NA	1.28425	0.42789	NA	NA	0.308794	0.364725	0.811447	NA	0.308307	NA	NA	NA	0.164427	NA		electron transfer flavoprotein; beta subunit	Metabolism	Energy production and conversion	1	not annotated in KEGG	not annotated in KEGG	not annotated in KEGG
PP_4203	0.554911	0.849705	1.09105	0.852314	1	0.668649	1.18401	1.28828	0.653063	1.28011	0.919061	0.119241	0.430699	0.596403	0.121161	NA	0.15267	0.413489	0.0813047	0.0780508	0.242006	0.660701		electron-transferring-flavoprotein dehydrogenase	Metabolism	Energy production and conversion	1	not annotated in KEGG	not annotated in KEGG	not annotated in KEGG
PP_4217	NA	NA	0.888619	0.952225	1	NA	1.69938	2.47036	NA	0.933202	0.687908	NA	NA	NA	0.666875	NA	NA	0.117621	0.328121	NA	NA	0.57042	fpvA	outer membrane ferripyoverdine receptor	Cellular processing and signaling	Signal transduction mechanisms	1	not annotated in KEGG	not annotated in KEGG	not annotated in KEGG
PP_4220	NA	NA	NA	NA	NA	NA	NA	NA	NA	NA	NA	NA	NA	NA	NA	NA	NA	NA	NA	NA	NA	NA		non-ribosomal peptide synthetase	Metabolism	Secondary metabolites biosynthesis, transport and catabolism	1	not annotated in KEGG	not annotated in KEGG	not annotated in KEGG
PP_4255	NA	0.825295	0.873813	0.833312	1	0.985153	NA	0.322364	NA	1.0486	NA	NA	NA	0.324174	0.229554	NA	0.884727	NA	0.0463972	NA	0.118087	NA	ccoN-2	cbb3-type cytochrome c oxidase subunit I	Metabolism	Energy production and conversion	190	Metabolism	Energy Metabolism	Oxidative phosphorylation
PP_4256	1.45028	1.36706	1.00295	1.65869	1	0.584688	0.289954	0.291161	1.06087	0.604665	0.995852	0.543384	0.179318	0.986461	0.451287	NA	NA	0.231108	NA	0.915392	0.522433	NA	ccoO-2	cbb3-type cytochrome c oxidase subunit II	Metabolism	Energy production and conversion	190	Metabolism	Energy Metabolism	Oxidative phosphorylation
PP_4258	0.783451	0.738075	0.857347	0.4958	1	0.832539	0.194261	0.213338	1.06148	1.72922	0.910581	0.147635	0.369699	0.165867	0.115093	NA	0.612365	0.0234823	0.0312081	0.872212	0.220041	0.276815	ccoP-2	cytochrome c oxidase; cbb3-type; subunit III	Metabolism	Energy production and conversion	190	Metabolism	Energy Metabolism	Oxidative phosphorylation
PP_4269	NA	NA	NA	NA	NA	NA	NA	NA	NA	NA	NA	NA	NA	NA	NA	NA	NA	NA	NA	NA	NA	NA	dnaX	DNA polymerase III subunits gamma and tau	Information storage and processing	Replication, recombination and repair	3030	Genetic Information Processing	Replication and Repair	DNA replication
PP_4269	NA	NA	NA	NA	NA	NA	NA	NA	NA	NA	NA	NA	NA	NA	NA	NA	NA	NA	NA	NA	NA	NA	dnaX	DNA polymerase III subunits gamma and tau	Information storage and processing	Replication, recombination and repair	3440	Genetic Information Processing	Replication and Repair	Homologous recombination
PP_4269	NA	NA	NA	NA	NA	NA	NA	NA	NA	NA	NA	NA	NA	NA	NA	NA	NA	NA	NA	NA	NA	NA	dnaX	DNA polymerase III subunits gamma and tau	Information storage and processing	Replication, recombination and repair	3430	Genetic Information Processing	Replication and Repair	Mismatch repair
PP_4269	NA	NA	NA	NA	NA	NA	NA	NA	NA	NA	NA	NA	NA	NA	NA	NA	NA	NA	NA	NA	NA	NA	dnaX	DNA polymerase III subunits gamma and tau	Information storage and processing	Replication, recombination and repair	230	Metabolism	Nucleotide Metabolism	Purine metabolism
PP_4269	NA	NA	NA	NA	NA	NA	NA	NA	NA	NA	NA	NA	NA	NA	NA	NA	NA	NA	NA	NA	NA	NA	dnaX	DNA polymerase III subunits gamma and tau	Information storage and processing	Replication, recombination and repair	240	Metabolism	Nucleotide Metabolism	Pyrimidine metabolism
PP_4275	0.65774	0.725955	0.919626	0.680823	1	0.937806	0.755142	0.804678	0.906035	1.35076	0.93844	NA	NA	NA	NA	NA	NA	NA	NA	0.234239	0.23863	NA	zipA	cell division protein ZipA	Cellular processing and signaling	Cell cycle control, cell division, chromosome partitioning	1	not annotated in KEGG	not annotated in KEGG	not annotated in KEGG
PP_4279	0.682006	1.03525	0.701904	0.740493	1	0.359337	NA	NA	0.658785	0.947887	NA	0.313038	0.918865	0.370635	0.24444	NA	NA	NA	NA	0.183546	0.745654	NA	xdhB	xanthine dehydrogenase; XdhB subunit	Cellular processing and signaling	Signal transduction mechanisms	230	Metabolism	Nucleotide Metabolism	Purine metabolism
PP_4299	1.3454	1.11941	1.88009	1.46667	1	0.758287	0.567338	0.593649	1.20188	1.28187	0.955679	0.491762	0.769436	0.4418	0.013622	NA	NA	0.393364	NA	0.787517	0.676483	NA	glxR	2-hydroxy-3-oxopropionate reductase	Metabolism	Lipid transport and metabolism	630	Metabolism	Carbohydrate Metabolism	Glyoxylate and dicarboxylate metabolism
PP_4332	2.29311	1.81803	1.07649	0.723684	1	0.945537	0.209672	0.300214	1.26132	1.48751	0.69841	0.189817	0.0607009	0.448387	0.161321	NA	0.00695732	0.0505459	0.0136335	0.376601	0.0118469	0.309749	cheW	purine-binding chemotaxis protein CheW	Cellular processing and signaling	Cell motility	2030	Cellular Processes	Cell Motility	Bacterial chemotaxis
PP_4332	2.29311	1.81803	1.07649	0.723684	1	0.945537	0.209672	0.300214	1.26132	1.48751	0.69841	0.189817	0.0607009	0.448387	0.161321	NA	0.00695732	0.0505459	0.0136335	0.376601	0.0118469	0.309749	cheW	purine-binding chemotaxis protein CheW	Cellular processing and signaling	Cell motility	2020	Environmental Information Processing	Signal Transduction	Two-component system
PP_4337	4.68838	5.32499	1.04408	1.19615	1	0.796874	0.348769	0.428708	0.880449	0.872865	0.813535	0.0570331	0.119417	0.76648	0.491013	NA	NA	0.00359722	0.0255288	0.417373	0.705899	0.204509	cheB	chemotaxis-specific methylesterase	Cellular processing and signaling	Cell motility	2020	Environmental Information Processing	Signal Transduction	Two-component system
PP_4337	4.68838	5.32499	1.04408	1.19615	1	0.796874	0.348769	0.428708	0.880449	0.872865	0.813535	0.0570331	0.119417	0.76648	0.491013	NA	NA	0.00359722	0.0255288	0.417373	0.705899	0.204509	cheB	chemotaxis-specific methylesterase	Cellular processing and signaling	Signal transduction mechanisms	2030	Cellular Processes	Cell Motility	Bacterial chemotaxis
PP_4338	2.13618	2.40706	0.946596	1.01251	1	0.908641	0.44811	0.580221	0.887464	0.934905	0.772309	0.135707	0.182752	0.345723	0.956222	NA	0.68061	0.169489	0.185631	0.752509	0.735395	0.116781	cheA	chemotaxis protein CheA	Cellular processing and signaling	Cell motility	2030	Cellular Processes	Cell Motility	Bacterial chemotaxis
PP_4338	2.13618	2.40706	0.946596	1.01251	1	0.908641	0.44811	0.580221	0.887464	0.934905	0.772309	0.135707	0.182752	0.345723	0.956222	NA	0.68061	0.169489	0.185631	0.752509	0.735395	0.116781	cheA	chemotaxis protein CheA	Cellular processing and signaling	Cell motility	2020	Environmental Information Processing	Signal Transduction	Two-component system
PP_4342	NA	NA	NA	NA	NA	NA	NA	NA	1.90281	NA	NA	NA	NA	NA	NA	NA	NA	NA	NA	NA	NA	NA	fleN	flagellar number regulator FleN	Cellular processing and signaling	Cell cycle control, cell division, chromosome partitioning	2040	Cellular Processes	Cell Motility	Flagellar assembly
PP_4359	5.93746	4.18019	1.22436	NA	1	1.33245	1.30106	NA	1.42038	NA	NA	NA	NA	NA	NA	NA	NA	NA	NA	NA	NA	NA	fliL	flagellar basal body-associated protein FliL	Cellular processing and signaling	Cell motility	1	not annotated in KEGG	not annotated in KEGG	not annotated in KEGG
PP_4363	1.39223	1.12905	1.29268	1.44522	1	1.61409	NA	NA	1.2331	0.894451	NA	NA	NA	NA	NA	NA	0.0777695	NA	NA	NA	NA	NA		response regulator receiver protein	Cellular processing and signaling	Signal transduction mechanisms	1	not annotated in KEGG	not annotated in KEGG	not annotated in KEGG
PP_4363	1.39223	1.12905	1.29268	1.44522	1	1.61409	NA	NA	1.2331	0.894451	NA	NA	NA	NA	NA	NA	0.0777695	NA	NA	NA	NA	NA		response regulator receiver protein	Information storage and processing	Transcription	1	not annotated in KEGG	not annotated in KEGG	not annotated in KEGG
PP_4373	0.724324	0.954098	0.896393	0.968443	1	0.688131	0.438258	0.304533	0.759171	0.925603	1.43912	0.20481	0.285085	0.14166	0.801892	NA	0.00401563	0.0402572	0.0293316	0.293043	0.51138	0.016678	fleQ	sigma54 specific transcriptional regulator; Fis family	Cellular processing and signaling	Signal transduction mechanisms	1	not annotated in KEGG	not annotated in KEGG	not annotated in KEGG
PP_4378	NA	NA	NA	NA	NA	NA	NA	NA	NA	NA	1.40917	NA	NA	NA	NA	NA	NA	NA	NA	NA	NA	0.385692	fliC	flagellin FliC	Cellular processing and signaling	Cell motility	2040	Cellular Processes	Cell Motility	Flagellar assembly
PP_4378	NA	NA	NA	NA	NA	NA	NA	NA	NA	NA	1.40917	NA	NA	NA	NA	NA	NA	NA	NA	NA	NA	0.385692	fliC	flagellin FliC	Cellular processing and signaling	Cell motility	2020	Environmental Information Processing	Signal Transduction	Two-component system
PP_4392	NA	NA	NA	NA	NA	NA	NA	NA	NA	NA	NA	NA	NA	NA	NA	NA	NA	NA	NA	NA	NA	NA	cheR	chemotaxis protein methyltransferase CheR	Cellular processing and signaling	Cell motility	2020	Environmental Information Processing	Signal Transduction	Two-component system
PP_4392	NA	NA	NA	NA	NA	NA	NA	NA	NA	NA	NA	NA	NA	NA	NA	NA	NA	NA	NA	NA	NA	NA	cheR	chemotaxis protein methyltransferase CheR	Cellular processing and signaling	Signal transduction mechanisms	2030	Cellular Processes	Cell Motility	Bacterial chemotaxis
PP_4393	NA	NA	NA	NA	NA	NA	NA	NA	1.15403	0.793486	NA	NA	NA	NA	NA	NA	NA	NA	NA	0.799909	0.464096	NA	cheV-3	chemotaxis protein CheV	Cellular processing and signaling	Cell motility	2030	Cellular Processes	Cell Motility	Bacterial chemotaxis
PP_4393	NA	NA	NA	NA	NA	NA	NA	NA	1.15403	0.793486	NA	NA	NA	NA	NA	NA	NA	NA	NA	0.799909	0.464096	NA	cheV-3	chemotaxis protein CheV	Cellular processing and signaling	Cell motility	2020	Environmental Information Processing	Signal Transduction	Two-component system
PP_4398	NA	0.837129	1.26752	1.36739	1	NA	NA	NA	NA	0.926961	NA	NA	NA	NA	NA	NA	NA	NA	NA	NA	NA	NA		major facilitator family transporter	Not annotated in COG	Not annotated in COG	1	not annotated in KEGG	not annotated in KEGG	not annotated in KEGG
PP_4404	NA	NA	NA	NA	NA	NA	NA	NA	NA	NA	NA	NA	NA	NA	NA	NA	NA	NA	NA	NA	NA	NA	lpdV	dihydrolipoamide dehydrogenase	Metabolism	Energy production and conversion	280	Metabolism	Amino Acid Metabolism	Alanine- aspartate and glutamate metabolism
PP_4404	NA	NA	NA	NA	NA	NA	NA	NA	NA	NA	NA	NA	NA	NA	NA	NA	NA	NA	NA	NA	NA	NA	lpdV	dihydrolipoamide dehydrogenase	Metabolism	Energy production and conversion	260	Metabolism	Amino Acid Metabolism	Alanine- aspartate and glutamate metabolism
PP_4404	NA	NA	NA	NA	NA	NA	NA	NA	NA	NA	NA	NA	NA	NA	NA	NA	NA	NA	NA	NA	NA	NA	lpdV	dihydrolipoamide dehydrogenase	Metabolism	Energy production and conversion	10	Metabolism	Carbohydrate Metabolism	Glycolyis / Gluconeogenesis
PP_4404	NA	NA	NA	NA	NA	NA	NA	NA	NA	NA	NA	NA	NA	NA	NA	NA	NA	NA	NA	NA	NA	NA	lpdV	dihydrolipoamide dehydrogenase	Metabolism	Energy production and conversion	620	Metabolism	Carbohydrate Metabolism	Pyruvate metabolism
PP_4404	NA	NA	NA	NA	NA	NA	NA	NA	NA	NA	NA	NA	NA	NA	NA	NA	NA	NA	NA	NA	NA	NA	lpdV	dihydrolipoamide dehydrogenase	Metabolism	Energy production and conversion	20	Metabolism	Carbohydrate Metabolism	TCA cycle
PP_4430	0.851474	0.963413	1.22455	1.05335	1	0.725453	NA	0.572701	0.88381	1.16253	NA	NA	NA	NA	NA	NA	NA	NA	NA	NA	0.416421	NA	eutB	threonine dehydratase	Metabolism	Amino acid transport and metabolism	260	Metabolism	Amino Acid Metabolism	Alanine- aspartate and glutamate metabolism
PP_4430	0.851474	0.963413	1.22455	1.05335	1	0.725453	NA	0.572701	0.88381	1.16253	NA	NA	NA	NA	NA	NA	NA	NA	NA	NA	0.416421	NA	eutB	threonine dehydratase	Metabolism	Amino acid transport and metabolism	290	Metabolism	Amino Acid Metabolism	Valine-, leucin and isoleucine biosynthesis
PP_4448	0.645934	0.736423	0.847084	0.822889	1	0.983496	0.49645	0.664911	0.877124	1.0294	0.746641	0.193331	0.0998919	0.0142619	0.367394	NA	0.625092	0.0383823	0.052734	0.415873	0.872022	0.211823		hypothetical protein	Poorly characterized	General function prediction only	1	not annotated in KEGG	not annotated in KEGG	not annotated in KEGG
PP_4473	1.19301	0.593902	0.703976	0.774197	1	0.831687	1.77684	1.67461	2.00876	0.909298	1.06105	NA	NA	NA	NA	NA	NA	NA	NA	NA	0.687118	0.879098		aspartate kinase	Metabolism	Amino acid transport and metabolism	270	Metabolism	Amino Acid Metabolism	Alanine- aspartate and glutamate metabolism
PP_4473	1.19301	0.593902	0.703976	0.774197	1	0.831687	1.77684	1.67461	2.00876	0.909298	1.06105	NA	NA	NA	NA	NA	NA	NA	NA	NA	0.687118	0.879098		aspartate kinase	Metabolism	Amino acid transport and metabolism	260	Metabolism	Amino Acid Metabolism	Alanine- aspartate and glutamate metabolism
PP_4473	1.19301	0.593902	0.703976	0.774197	1	0.831687	1.77684	1.67461	2.00876	0.909298	1.06105	NA	NA	NA	NA	NA	NA	NA	NA	NA	0.687118	0.879098		aspartate kinase	Metabolism	Amino acid transport and metabolism	300	Metabolism	Amino Acid Metabolism	Lysine biosynthesis
PP_4474	1.01285	1.01565	1.10372	0.969658	1	1.00755	1.86781	1.68918	0.997241	1.13826	1.10575	0.877729	0.515874	0.166865	0.64604	NA	0.966346	0.127568	0.159962	0.978391	0.0989335	0.00230954	alaS	alanyl-tRNA synthetase	Information storage and processing	Translation, ribosomal structure and biogenesis	970	Genetic Information Processing	Translation	Aminoacyl-tRNA biosynthesis
PP_4475	NA	NA	NA	NA	NA	NA	NA	NA	0.873192	NA	NA	NA	NA	NA	NA	NA	NA	NA	NA	NA	NA	NA	astE	succinylglutamate desuccinylase	Metabolism	Amino acid transport and metabolism	330	Metabolism	Amino Acid Metabolism	Arginine and proline metabolism
PP_4477	0.693844	NA	0.961077	1.29039	1	NA	NA	NA	NA	0.744794	NA	NA	NA	0.9178	NA	NA	NA	NA	NA	NA	NA	NA	astB	succinylarginine dihydrolase	Metabolism	Amino acid transport and metabolism	330	Metabolism	Amino Acid Metabolism	Arginine and proline metabolism
PP_4481	0.784033	0.815136	1.03692	1.02676	1	1.31734	0.921004	0.976719	0.961843	1.0099	0.942957	0.20847	0.640887	0.629891	0.841842	NA	0.0666494	0.643778	0.963232	0.945964	0.870584	0.873425	argD	bifunctional N-succinyldiaminopimelate-aminotransferase/acetylornithine transaminase protein	Cellular processing and signaling	Signal transduction mechanisms	330	Metabolism	Amino Acid Metabolism	Arginine and proline metabolism
PP_4481	0.784033	0.815136	1.03692	1.02676	1	1.31734	0.921004	0.976719	0.961843	1.0099	0.942957	0.20847	0.640887	0.629891	0.841842	NA	0.0666494	0.643778	0.963232	0.945964	0.870584	0.873425	argD	bifunctional N-succinyldiaminopimelate-aminotransferase/acetylornithine transaminase protein	Cellular processing and signaling	Signal transduction mechanisms	300	Metabolism	Amino Acid Metabolism	Lysine biosynthesis
PP_4487	1.259	1.13591	1.23483	2.10093	1	1.05816	2.54218	1.91756	1.10836	0.587753	1.32574	NA	0.819023	0.0896648	0.374731	NA	NA	0.0324082	0.229643	NA	0.461926	0.257643	acsA	acetyl-CoA synthetase	Metabolism	Lipid transport and metabolism	10	Metabolism	Carbohydrate Metabolism	Glycolyis / Gluconeogenesis
PP_4487	1.259	1.13591	1.23483	2.10093	1	1.05816	2.54218	1.91756	1.10836	0.587753	1.32574	NA	0.819023	0.0896648	0.374731	NA	NA	0.0324082	0.229643	NA	0.461926	0.257643	acsA	acetyl-CoA synthetase	Metabolism	Lipid transport and metabolism	680	Metabolism	Energy Metabolism	Methane metabolism
PP_4487	1.259	1.13591	1.23483	2.10093	1	1.05816	2.54218	1.91756	1.10836	0.587753	1.32574	NA	0.819023	0.0896648	0.374731	NA	NA	0.0324082	0.229643	NA	0.461926	0.257643	acsA	acetyl-CoA synthetase	Metabolism	Lipid transport and metabolism	640	Metabolism	Carbohydrate Metabolism	Propanoate metabolism
PP_4487	1.259	1.13591	1.23483	2.10093	1	1.05816	2.54218	1.91756	1.10836	0.587753	1.32574	NA	0.819023	0.0896648	0.374731	NA	NA	0.0324082	0.229643	NA	0.461926	0.257643	acsA	acetyl-CoA synthetase	Metabolism	Lipid transport and metabolism	620	Metabolism	Carbohydrate Metabolism	Pyruvate metabolism
PP_4493	NA	0.422901	0.602918	0.791754	1	0.627125	3.57278	5.87048	NA	0.761497	0.608602	NA	NA	NA	0.264403	NA	0.159776	0.10348	0.0811258	NA	NA	0.271955		FAD linked oxidase domain protein	Metabolism	Energy production and conversion	1	not annotated in KEGG	not annotated in KEGG	not annotated in KEGG
PP_4506	NA	NA	NA	NA	NA	NA	NA	NA	0.97915	NA	NA	NA	NA	NA	NA	NA	NA	NA	NA	0.535618	NA	NA		nitroreductase	Metabolism	Energy production and conversion	1	not annotated in KEGG	not annotated in KEGG	not annotated in KEGG
PP_4519	0.864888	0.783404	0.748561	0.935483	1	1.01325	0.743239	0.921958	1.10401	0.800187	0.806154	0.272406	0.26197	0.0990393	0.318312	NA	0.504273	0.056491	0.510767	0.693807	0.24198	0.334371	tolC	TolC family type I secretion outer membrane protein	Cellular processing and signaling	Cell motility	1	not annotated in KEGG	not annotated in KEGG	not annotated in KEGG
PP_4519	0.864888	0.783404	0.748561	0.935483	1	1.01325	0.743239	0.921958	1.10401	0.800187	0.806154	0.272406	0.26197	0.0990393	0.318312	NA	0.504273	0.056491	0.510767	0.693807	0.24198	0.334371	tolC	TolC family type I secretion outer membrane protein	Cellular processing and signaling	Cell wall/membrane/envelope biogenesis	1	not annotated in KEGG	not annotated in KEGG	not annotated in KEGG
PP_4521	2.20398	2.35515	0.650649	0.8952	1	0.843309	NA	NA	0.935813	0.726819	NA	0.359993	0.111505	0.436003	0.81216	NA	0.677534	NA	NA	0.904847	0.151896	NA		aerotaxis receptor	Cellular processing and signaling	Cell motility	2030	Cellular Processes	Cell Motility	Bacterial chemotaxis
PP_4521	2.20398	2.35515	0.650649	0.8952	1	0.843309	NA	NA	0.935813	0.726819	NA	0.359993	0.111505	0.436003	0.81216	NA	0.677534	NA	NA	0.904847	0.151896	NA		aerotaxis receptor	Cellular processing and signaling	Cell motility	2020	Environmental Information Processing	Signal Transduction	Two-component system
PP_4532	NA	NA	NA	NA	NA	NA	NA	NA	NA	NA	NA	NA	NA	NA	NA	NA	NA	NA	NA	NA	NA	NA		DEAD-box ATP dependent DNA helicase	Information storage and processing	Replication, recombination and repair	1	not annotated in KEGG	not annotated in KEGG	not annotated in KEGG
PP_4532	NA	NA	NA	NA	NA	NA	NA	NA	NA	NA	NA	NA	NA	NA	NA	NA	NA	NA	NA	NA	NA	NA		DEAD-box ATP dependent DNA helicase	Information storage and processing	Transcription	1	not annotated in KEGG	not annotated in KEGG	not annotated in KEGG
PP_4532	NA	NA	NA	NA	NA	NA	NA	NA	NA	NA	NA	NA	NA	NA	NA	NA	NA	NA	NA	NA	NA	NA		DEAD-box ATP dependent DNA helicase	Information storage and processing	Translation, ribosomal structure and biogenesis	1	not annotated in KEGG	not annotated in KEGG	not annotated in KEGG
PP_4545	0.769475	0.892565	0.877617	0.780378	1	0.804667	NA	0.292212	0.862094	1.1246	NA	0.374103	0.73381	0.483595	NA	NA	0.269505	NA	0.0863467	0.395908	NA	NA		3-oxoacyl-(acyl carrier protein) synthase III	Metabolism	Lipid transport and metabolism	70	Metabolism	Lipid metabolism	Fatty acid biosynthesis
PP_4549	NA	NA	NA	2.09566	1	NA	NA	NA	NA	NA	NA	NA	NA	NA	NA	NA	NA	NA	NA	NA	NA	NA	fadD	long-chain-fatty-acid--CoA ligase	Metabolism	Lipid transport and metabolism	71	Metabolism	Lipid metabolism	Fatty acid biosynthesis
PP_4549	NA	NA	NA	2.09566	1	NA	NA	NA	NA	NA	NA	NA	NA	NA	NA	NA	NA	NA	NA	NA	NA	NA	fadD	long-chain-fatty-acid--CoA ligase	Metabolism	Secondary metabolites biosynthesis, transport and catabolism	71	Metabolism	Lipid metabolism	Fatty acid biosynthesis
PP_4550	1.17809	1.40796	0.986406	0.968028	1	0.901604	0.153398	0.212698	0.836735	1.01899	0.721202	0.21825	0.486569	0.955976	0.894327	NA	0.702283	0.135472	0.112178	0.610424	0.182762	0.397592	fadD2	long-chain-fatty-acid--CoA ligase	Metabolism	Lipid transport and metabolism	71	Metabolism	Lipid metabolism	Fatty acid biosynthesis
PP_4550	1.17809	1.40796	0.986406	0.968028	1	0.901604	0.153398	0.212698	0.836735	1.01899	0.721202	0.21825	0.486569	0.955976	0.894327	NA	0.702283	0.135472	0.112178	0.610424	0.182762	0.397592	fadD2	long-chain-fatty-acid--CoA ligase	Metabolism	Secondary metabolites biosynthesis, transport and catabolism	71	Metabolism	Lipid metabolism	Fatty acid biosynthesis
PP_4554	NA	NA	NA	NA	NA	NA	NA	NA	0.804272	NA	NA	NA	NA	NA	NA	NA	NA	NA	NA	NA	NA	NA		activator of Hsp90 ATPase 1 family protein	Poorly characterized	Function unknown	1	not annotated in KEGG	not annotated in KEGG	not annotated in KEGG
PP_4571	2.55448	1.84548	1.13364	1.32951	1	0.905099	0.446924	NA	1.38418	0.852674	NA	NA	NA	NA	NA	NA	NA	NA	NA	0.335814	0.578288	NA	cysK	cysteine synthase A	Metabolism	Amino acid transport and metabolism	270	Metabolism	Amino Acid Metabolism	Alanine- aspartate and glutamate metabolism
PP_4571	2.55448	1.84548	1.13364	1.32951	1	0.905099	0.446924	NA	1.38418	0.852674	NA	NA	NA	NA	NA	NA	NA	NA	NA	0.335814	0.578288	NA	cysK	cysteine synthase A	Metabolism	Amino acid transport and metabolism	920	Metabolism	Energy Metabolism	Sulphur metabolism
PP_4573	NA	NA	NA	NA	NA	NA	NA	NA	NA	NA	NA	NA	NA	NA	NA	NA	NA	NA	NA	NA	NA	NA		ATPase AAA	Poorly characterized	General function prediction only	1	not annotated in KEGG	not annotated in KEGG	not annotated in KEGG
PP_4607	NA	NA	NA	NA	NA	NA	NA	NA	NA	NA	NA	NA	NA	NA	NA	NA	NA	NA	NA	NA	NA	NA		anti-FecI sigma factor; FecR	Metabolism	Inorganic ion transport and metabolism	1	not annotated in KEGG	not annotated in KEGG	not annotated in KEGG
PP_4607	NA	NA	NA	NA	NA	NA	NA	NA	NA	NA	NA	NA	NA	NA	NA	NA	NA	NA	NA	NA	NA	NA		anti-FecI sigma factor; FecR	Cellular processing and signaling	Signal transduction mechanisms	1	not annotated in KEGG	not annotated in KEGG	not annotated in KEGG
PP_4635	1.38697	1.05129	0.96533	0.853028	1	1.1175	0.647815	0.673225	1.31929	1.13165	0.962257	0.370609	0.461564	0.414303	0.353978	NA	0.173668	0.000853225	0.108141	0.354903	0.515025	0.731036		trans-2-enoyl-CoA reductase	Poorly characterized	Function unknown	1	not annotated in KEGG	not annotated in KEGG	not annotated in KEGG
PP_4641	0.68841	0.903663	0.89563	0.870212	1	0.826658	0.624974	0.629095	0.7618	1.02921	0.99345	0.0136941	0.478204	0.477337	0.346965	NA	0.0796475	0.0476368	0.105145	0.234942	0.400629	0.922555	cstA	carbon starvation protein CstA	Cellular processing and signaling	Signal transduction mechanisms	1	not annotated in KEGG	not annotated in KEGG	not annotated in KEGG
PP_4645	0.452716	1.7146	1.61062	1.267	1	0.797704	0.389705	0.422546	0.264036	1.27121	0.92228	0.508921	0.573264	0.487429	NA	NA	0.696068	0.369252	0.386504	0.166871	NA	0.0244125	mscL	large-conductance mechanosensitive channel	Cellular processing and signaling	Cell wall/membrane/envelope biogenesis	1	not annotated in KEGG	not annotated in KEGG	not annotated in KEGG
PP_4658	1.33771	1.44029	0.588125	0.573197	1	1.43249	0.840083	0.762126	0.92878	1.02604	1.10229	NA	0.00891225	0.229878	0.213562	NA	0.4134	0.611692	0.274095	NA	0.270131	0.632205		methyl-accepting chemotaxis sensory transducer	Cellular processing and signaling	Cell motility	2030	Cellular Processes	Cell Motility	Bacterial chemotaxis
PP_4658	1.33771	1.44029	0.588125	0.573197	1	1.43249	0.840083	0.762126	0.92878	1.02604	1.10229	NA	0.00891225	0.229878	0.213562	NA	0.4134	0.611692	0.274095	NA	0.270131	0.632205		methyl-accepting chemotaxis sensory transducer	Cellular processing and signaling	Cell motility	2020	Environmental Information Processing	Signal Transduction	Two-component system
PP_4667	NA	NA	NA	NA	NA	NA	NA	NA	1.2867	1.1276	NA	NA	NA	NA	NA	NA	NA	NA	NA	NA	NA	NA	mmsA-2	methylmalonate-semialdehyde dehydrogenase	Metabolism	Energy production and conversion	280	Metabolism	Amino Acid Metabolism	Alanine- aspartate and glutamate metabolism
PP_4667	NA	NA	NA	NA	NA	NA	NA	NA	1.2867	1.1276	NA	NA	NA	NA	NA	NA	NA	NA	NA	NA	NA	NA	mmsA-2	methylmalonate-semialdehyde dehydrogenase	Metabolism	Energy production and conversion	410	Metabolism	Metabolism of Other Amino Acids	beta-Alanine metabolism
PP_4667	NA	NA	NA	NA	NA	NA	NA	NA	1.2867	1.1276	NA	NA	NA	NA	NA	NA	NA	NA	NA	NA	NA	NA	mmsA-2	methylmalonate-semialdehyde dehydrogenase	Metabolism	Energy production and conversion	562	Metabolism	Carbohydrate Metabolism	Inositol phosphate metabolism
PP_4667	NA	NA	NA	NA	NA	NA	NA	NA	1.2867	1.1276	NA	NA	NA	NA	NA	NA	NA	NA	NA	NA	NA	NA	mmsA-2	methylmalonate-semialdehyde dehydrogenase	Metabolism	Energy production and conversion	640	Metabolism	Carbohydrate Metabolism	Propanoate metabolism
PP_4669	NA	NA	NA	NA	NA	NA	NA	NA	NA	NA	NA	NA	NA	NA	NA	NA	NA	NA	NA	NA	NA	NA		OmpA/MotB domain protein	Cellular processing and signaling	Cell wall/membrane/envelope biogenesis	1	not annotated in KEGG	not annotated in KEGG	not annotated in KEGG
PP_4678	1.52447	1.3086	1.08058	0.891309	1	1.33335	2.31962	1.93105	1.16496	1.21235	1.20122	0.323894	0.341765	0.668841	0.540851	NA	0.364785	0.128126	0.101311	0.297343	0.0571991	0.190395	ilvC	ketol-acid reductoisomerase	Metabolism	Amino acid transport and metabolism	290	Metabolism	Amino Acid Metabolism	Valine-, leucin and isoleucine biosynthesis
PP_4678	1.52447	1.3086	1.08058	0.891309	1	1.33335	2.31962	1.93105	1.16496	1.21235	1.20122	0.323894	0.341765	0.668841	0.540851	NA	0.364785	0.128126	0.101311	0.297343	0.0571991	0.190395	ilvC	ketol-acid reductoisomerase	Metabolism	Coenzyme transport and metabolism	770	Metabolism	Metabolism of Cofactors and Vitamins	Pantothenate and CoA biosynthesis
PP_4680	0.838412	1.05045	1.02356	0.875613	1	1.11398	1.1952	1.03998	0.798147	1.16896	1.14926	0.342271	0.567527	0.596623	0.151607	NA	0.284228	0.0389343	0.381502	0.100843	0.00805805	0.0627562	ilvB	acetolactate synthase 3 catalytic subunit	Metabolism	Amino acid transport and metabolism	650	Metabolism	Carbohydrate Metabolism	Butanoate metabolism
PP_4680	0.838412	1.05045	1.02356	0.875613	1	1.11398	1.1952	1.03998	0.798147	1.16896	1.14926	0.342271	0.567527	0.596623	0.151607	NA	0.284228	0.0389343	0.381502	0.100843	0.00805805	0.0627562	ilvB	acetolactate synthase 3 catalytic subunit	Metabolism	Amino acid transport and metabolism	660	Metabolism	Carbohydrate Metabolism	C5-Branched dibasic acid metabolism
PP_4680	0.838412	1.05045	1.02356	0.875613	1	1.11398	1.1952	1.03998	0.798147	1.16896	1.14926	0.342271	0.567527	0.596623	0.151607	NA	0.284228	0.0389343	0.381502	0.100843	0.00805805	0.0627562	ilvB	acetolactate synthase 3 catalytic subunit	Metabolism	Coenzyme transport and metabolism	770	Metabolism	Metabolism of Cofactors and Vitamins	Pantothenate and CoA biosynthesis
PP_4680	0.838412	1.05045	1.02356	0.875613	1	1.11398	1.1952	1.03998	0.798147	1.16896	1.14926	0.342271	0.567527	0.596623	0.151607	NA	0.284228	0.0389343	0.381502	0.100843	0.00805805	0.0627562	ilvB	acetolactate synthase 3 catalytic subunit	Metabolism	Coenzyme transport and metabolism	290	Metabolism	Amino Acid Metabolism	Valine-, leucin and isoleucine biosynthesis
PP_4684	0.683156	0.90999	1.10586	0.955682	1	0.848631	1.26744	1.16404	0.750729	1.15715	1.08883	0.113416	0.596505	0.359648	0.632453	NA	0.518599	0.082082	0.0473923	0.178743	0.0039689	0.271136		hypothetical protein	Poorly characterized	Function unknown	1	not annotated in KEGG	not annotated in KEGG	not annotated in KEGG
PP_4687	NA	NA	NA	NA	NA	NA	NA	NA	NA	NA	NA	NA	NA	NA	NA	NA	NA	NA	NA	NA	NA	NA	hmuV	hemin importer ATP-binding subunit	Cellular processing and signaling	Signal transduction mechanisms	2010	Environmental Information Processing	Membrane Transport	ABC transporter
PP_4696	1.32654	1.79815	1.07011	1.23931	1	0.85791	NA	NA	0.737725	0.863478	NA	0.126334	0.188414	0.493119	0.145062	NA	0.634018	NA	NA	0.229406	0.049271	NA		two component; sigma54 specific; transcriptional regulator; Fis family	Cellular processing and signaling	Signal transduction mechanisms	1	not annotated in KEGG	not annotated in KEGG	not annotated in KEGG
PP_4700	NA	NA	NA	NA	NA	NA	NA	NA	NA	NA	NA	NA	NA	NA	NA	NA	NA	NA	NA	NA	NA	NA	panC	pantoate--beta-alanine ligase	Metabolism	Coenzyme transport and metabolism	410	Metabolism	Metabolism of Other Amino Acids	beta-Alanine metabolism
PP_4700	NA	NA	NA	NA	NA	NA	NA	NA	NA	NA	NA	NA	NA	NA	NA	NA	NA	NA	NA	NA	NA	NA	panC	pantoate--beta-alanine ligase	Metabolism	Coenzyme transport and metabolism	770	Metabolism	Metabolism of Cofactors and Vitamins	Pantothenate and CoA biosynthesis
PP_4701	1.09095	1.15507	0.977336	0.922718	1	0.963213	0.999268	1.24551	0.944489	1.05919	0.802299	0.344536	0.192943	0.257047	0.243227	NA	0.591378	0.981749	0.443833	0.0611123	0.407958	0.401969	pgi	glucose-6-phosphate isomerase	Metabolism	Carbohydrate transport and metabolism	520	Metabolism	Carbohydrate Metabolism	Amino, sugar and nucleotide sugar metabolism
PP_4701	1.09095	1.15507	0.977336	0.922718	1	0.963213	0.999268	1.24551	0.944489	1.05919	0.802299	0.344536	0.192943	0.257047	0.243227	NA	0.591378	0.981749	0.443833	0.0611123	0.407958	0.401969	pgi	glucose-6-phosphate isomerase	Metabolism	Carbohydrate transport and metabolism	10	Metabolism	Carbohydrate Metabolism	Glycolyis / Gluconeogenesis
PP_4701	1.09095	1.15507	0.977336	0.922718	1	0.963213	0.999268	1.24551	0.944489	1.05919	0.802299	0.344536	0.192943	0.257047	0.243227	NA	0.591378	0.981749	0.443833	0.0611123	0.407958	0.401969	pgi	glucose-6-phosphate isomerase	Metabolism	Carbohydrate transport and metabolism	30	Metabolism	Carbohydrate Metabolism	Pentose phosphate pathway
PP_4701	1.09095	1.15507	0.977336	0.922718	1	0.963213	0.999268	1.24551	0.944489	1.05919	0.802299	0.344536	0.192943	0.257047	0.243227	NA	0.591378	0.981749	0.443833	0.0611123	0.407958	0.401969	pgi	glucose-6-phosphate isomerase	Metabolism	Carbohydrate transport and metabolism	500	Metabolism	Carbohydrate Metabolism	Starch and sucrose metabolism
PP_4702	2.40397	2.22941	1.09431	1.03107	1	1.0222	NA	NA	1.0783	1.06133	NA	0.1582	0.0415616	0.51571	0.741014	NA	0.959291	NA	NA	0.640841	0.25653	NA	acsB	acetyl-CoA synthetase	Metabolism	Lipid transport and metabolism	10	Metabolism	Carbohydrate Metabolism	Glycolyis / Gluconeogenesis
PP_4702	2.40397	2.22941	1.09431	1.03107	1	1.0222	NA	NA	1.0783	1.06133	NA	0.1582	0.0415616	0.51571	0.741014	NA	0.959291	NA	NA	0.640841	0.25653	NA	acsB	acetyl-CoA synthetase	Metabolism	Lipid transport and metabolism	680	Metabolism	Energy Metabolism	Methane metabolism
PP_4702	2.40397	2.22941	1.09431	1.03107	1	1.0222	NA	NA	1.0783	1.06133	NA	0.1582	0.0415616	0.51571	0.741014	NA	0.959291	NA	NA	0.640841	0.25653	NA	acsB	acetyl-CoA synthetase	Metabolism	Lipid transport and metabolism	640	Metabolism	Carbohydrate Metabolism	Propanoate metabolism
PP_4702	2.40397	2.22941	1.09431	1.03107	1	1.0222	NA	NA	1.0783	1.06133	NA	0.1582	0.0415616	0.51571	0.741014	NA	0.959291	NA	NA	0.640841	0.25653	NA	acsB	acetyl-CoA synthetase	Metabolism	Lipid transport and metabolism	620	Metabolism	Carbohydrate Metabolism	Pyruvate metabolism
PP_4704	0.985416	1.44411	0.899636	0.917837	1	0.600075	0.150927	0.174052	0.682368	0.98017	0.867136	0.982665	0.125598	0.189164	0.90341	NA	0.322501	NA	0.198261	0.491549	0.977139	NA		hypothetical protein	Cellular processing and signaling	Cell wall/membrane/envelope biogenesis	1	not annotated in KEGG	not annotated in KEGG	not annotated in KEGG
PP_4708	0.975352	1.09395	0.879005	0.947976	1	0.838441	1.08698	1.04367	0.89159	0.927244	1.04149	0.672927	0.728753	0.531332	0.822087	NA	0.476101	0.36338	0.454872	0.600143	0.385529	0.72447	pnp	polynucleotide phosphorylase/polyadenylase	Information storage and processing	Translation, ribosomal structure and biogenesis	230	Metabolism	Nucleotide Metabolism	Purine metabolism
PP_4708	0.975352	1.09395	0.879005	0.947976	1	0.838441	1.08698	1.04367	0.89159	0.927244	1.04149	0.672927	0.728753	0.531332	0.822087	NA	0.476101	0.36338	0.454872	0.600143	0.385529	0.72447	pnp	polynucleotide phosphorylase/polyadenylase	Information storage and processing	Translation, ribosomal structure and biogenesis	240	Metabolism	Nucleotide Metabolism	Pyrimidine metabolism
PP_4708	0.975352	1.09395	0.879005	0.947976	1	0.838441	1.08698	1.04367	0.89159	0.927244	1.04149	0.672927	0.728753	0.531332	0.822087	NA	0.476101	0.36338	0.454872	0.600143	0.385529	0.72447	pnp	polynucleotide phosphorylase/polyadenylase	Information storage and processing	Translation, ribosomal structure and biogenesis	3018	Genetic Information Processing	Folding-, Sorting and Degradation	RNA degradation
PP_4712	0.586959	0.801696	0.983165	1.01089	1	0.977401	1.30611	1.57203	0.732146	0.972574	0.830844	0.330599	0.237989	0.737666	0.549962	NA	0.808983	0.277818	0.108786	0.404447	0.476708	0.104518	infB	translation initiation factor IF-2	Information storage and processing	Translation, ribosomal structure and biogenesis	1	not annotated in KEGG	not annotated in KEGG	not annotated in KEGG
PP_4713	NA	0.815517	NA	NA	1	NA	NA	NA	NA	NA	NA	NA	NA	NA	NA	NA	NA	NA	NA	NA	NA	NA	nusA	transcription elongation factor NusA	Information storage and processing	Transcription	1	not annotated in KEGG	not annotated in KEGG	not annotated in KEGG
PP_4716	0.243867	0.555733	1.35627	1.16416	1	NA	NA	1.32806	0.438821	1.16502	NA	NA	NA	NA	0.650929	NA	NA	NA	0.0613374	NA	NA	NA	glmM	phosphoglucosamine mutase	Metabolism	Carbohydrate transport and metabolism	520	Metabolism	Carbohydrate Metabolism	Amino, sugar and nucleotide sugar metabolism
PP_4718	0.846502	1.08236	1.26587	1.3197	1	0.950318	1.3433	1.19349	0.782092	0.959214	1.12552	0.610605	0.595324	0.138968	0.32747	NA	0.892935	0.398399	0.523144	0.271645	0.734894	0.166147	ftsH	ATP-dependent metalloprotease FtsH	Cellular processing and signaling	Posttranslational modification, protein turnover, chaperones	1	not annotated in KEGG	not annotated in KEGG	not annotated in KEGG
PP_4723	0.9092	1.06291	0.940762	0.883554	1	0.878612	1.42838	1.26276	0.85539	1.06475	1.13116	0.0679325	0.474283	0.426144	0.117117	NA	0.260952	0.161975	0.22721	0.193801	0.557214	0.573953	carB	carbamoyl phosphate synthase large subunit	Metabolism	Amino acid transport and metabolism	240	Metabolism	Nucleotide Metabolism	Pyrimidine metabolism
PP_4723	0.9092	1.06291	0.940762	0.883554	1	0.878612	1.42838	1.26276	0.85539	1.06475	1.13116	0.0679325	0.474283	0.426144	0.117117	NA	0.260952	0.161975	0.22721	0.193801	0.557214	0.573953	carB	carbamoyl phosphate synthase large subunit	Metabolism	Nucleotide transport and metabolism	278	Metabolism	Amino Acid Metabolism	Alanine- aspartate and glutamate metabolism
PP_4724	0.852561	1.25516	1.18179	0.866367	1	0.512469	0.936364	0.924045	0.679243	1.36407	1.01333	0.455219	0.541108	0.347818	0.0980983	NA	NA	0.67181	0.764068	0.244105	0.251118	0.906393	carA	carbamoyl phosphate synthase small subunit	Metabolism	Amino acid transport and metabolism	240	Metabolism	Nucleotide Metabolism	Pyrimidine metabolism
PP_4724	0.852561	1.25516	1.18179	0.866367	1	0.512469	0.936364	0.924045	0.679243	1.36407	1.01333	0.455219	0.541108	0.347818	0.0980983	NA	NA	0.67181	0.764068	0.244105	0.251118	0.906393	carA	carbamoyl phosphate synthase small subunit	Metabolism	Nucleotide transport and metabolism	279	Metabolism	Amino Acid Metabolism	Alanine- aspartate and glutamate metabolism
PP_4726	0.542016	0.603603	0.871932	0.867009	1	0.930508	2.44553	1.92491	0.897968	1.00568	1.27046	0.0140807	0.0270943	0.153369	0.170339	NA	0.0651332	0.0988211	0.00311837	0.263136	0.953939	0.256265	dnaJ	chaperone protein DnaJ	Cellular processing and signaling	Posttranslational modification, protein turnover, chaperones	1	not annotated in KEGG	not annotated in KEGG	not annotated in KEGG
PP_4727	0.766972	0.684721	1.05312	0.979757	1	1.11017	1.35915	1.38766	1.12012	1.07488	0.979454	0.236626	0.00210004	0.6998	0.483056	NA	0.346434	0.0964322	0.01939	0.527904	0.658454	0.62735	dnaK	molecular chaperone DnaK	Cellular processing and signaling	Posttranslational modification, protein turnover, chaperones	3018	Genetic Information Processing	Folding-, Sorting and Degradation	RNA degradation
PP_4728	0.36264	0.291587	0.474005	0.332946	1	2.01963	1.40618	2.13429	1.24368	1.42367	0.658852	0.0325976	0.0395987	0.05544	0.106219	NA	0.134185	0.202693	0.0253283	0.101777	0.536551	0.153491	grpE	heat shock protein GrpE	Cellular processing and signaling	Posttranslational modification, protein turnover, chaperones	1	not annotated in KEGG	not annotated in KEGG	not annotated in KEGG
PP_4753	0.559024	0.653415	0.844762	1.00915	1	1.36358	NA	NA	0.855542	0.837103	NA	NA	0.279374	NA	0.912756	NA	NA	NA	NA	NA	NA	NA		N-methylproline demethylase	Metabolism	Energy production and conversion	1	not annotated in KEGG	not annotated in KEGG	not annotated in KEGG
PP_4760	NA	NA	NA	NA	NA	NA	NA	NA	1.10646	2.78155	NA	NA	NA	NA	NA	NA	NA	NA	NA	0.870462	NA	NA		alcohol dehydrogenase; zinc-containing	Metabolism	Energy production and conversion	1	not annotated in KEGG	not annotated in KEGG	not annotated in KEGG
PP_4760	NA	NA	NA	NA	NA	NA	NA	NA	1.10646	2.78155	NA	NA	NA	NA	NA	NA	NA	NA	NA	0.870462	NA	NA		alcohol dehydrogenase; zinc-containing	Poorly characterized	General function prediction only	1	not annotated in KEGG	not annotated in KEGG	not annotated in KEGG
PP_4779	NA	NA	NA	NA	NA	NA	NA	NA	NA	NA	NA	NA	NA	NA	NA	NA	NA	NA	NA	NA	NA	NA		AMP nucleosidase	Metabolism	Nucleotide transport and metabolism	230	Metabolism	Nucleotide Metabolism	Purine metabolism
PP_4784	2.23681	2.84601	0.982947	0.950511	1	0.804518	1.73829	1.27964	0.785945	1.03413	1.35842	0.226756	0.00426977	0.942387	0.899277	NA	0.0388263	0.279497	0.0914977	0.419997	0.958602	0.446329	hemL	glutamate-1-semialdehyde aminotransferase	Metabolism	Coenzyme transport and metabolism	860	Metabolism	Metabolism of Cofactors and Vitamins	Porphyrin and chlorophyll metabolism
PP_4794	0.509198	0.603065	0.843398	0.83296	1	1.07568	1.81352	1.92475	0.84435	1.01253	0.942209	0.115696	0.0916792	0.14363	0.0864083	NA	0.555695	0.0539824	0.122117	0.63969	0.572419	0.497741	leuS	leucyl-tRNA synthetase	Information storage and processing	Translation, ribosomal structure and biogenesis	970	Genetic Information Processing	Translation	Aminoacyl-tRNA biosynthesis
PP_4795	0.534629	0.561207	0.765393	0.83255	1	1.25571	1.17599	1.27785	0.952641	0.919335	0.92029	0.130172	0.10661	0.0766933	0.38821	NA	0.500796	0.00476329	0.00252787	0.444825	0.587033	0.015123		rare lipoprotein B	Cellular processing and signaling	Cell wall/membrane/envelope biogenesis	1	not annotated in KEGG	not annotated in KEGG	not annotated in KEGG
PP_4800	0.27148	0.224847	0.472797	0.88474	1	0.81198	2.03753	2.87449	1.2074	0.534391	0.708832	NA	NA	NA	0.0368176	NA	0.406272	0.0492208	0.105662	NA	NA	0.280337	lipA	lipoyl synthase	Metabolism	Coenzyme transport and metabolism	785	Metabolism	Metabolism of Cofactors and Vitamins	Lipoic acid metabolism
PP_4803	1.25126	1.20255	1.84811	2.20156	1	1.05055	2.85732	2.70075	1.0405	0.839453	1.05797	0.684899	0.629799	0.235838	0.368019	NA	NA	0.255695	0.0105041	0.808893	0.579238	0.870795	dacA	serine-type D-Ala-D-Ala carboxypeptidase	Cellular processing and signaling	Cell wall/membrane/envelope biogenesis	550	Metabolism	Glycan Biosynthesis and Metabolism	Peptidoglycan biosynthesis
PP_4811	1.14058	1.47932	1.17056	1.04061	1	0.917911	0.576703	0.892695	0.771011	1.12488	0.646024	0.302355	0.0445375	0.37631	0.844014	NA	0.31132	0.134317	0.642409	0.0724066	0.720643	0.157573	proA	gamma-glutamyl phosphate reductase	Metabolism	Amino acid transport and metabolism	330	Metabolism	Amino Acid Metabolism	Arginine and proline metabolism
PP_4819	NA	NA	NA	NA	NA	NA	NA	NA	0.552556	1.28995	NA	NA	NA	NA	NA	NA	NA	NA	NA	NA	0.490531	NA		Zinc finger-domain-containing protein	Not annotated in COG	Not annotated in COG	1	not annotated in KEGG	not annotated in KEGG	not annotated in KEGG
PP_4823	1.08502	1.02393	1.49095	1.16783	1	0.723382	1.67379	1.26547	1.05967	1.27669	1.32266	NA	NA	NA	NA	NA	NA	NA	NA	0.871587	0.136333	0.0272376	purD	phosphoribosylamine--glycine ligase	Metabolism	Nucleotide transport and metabolism	230	Metabolism	Nucleotide Metabolism	Purine metabolism
PP_4824	NA	NA	NA	NA	NA	NA	NA	NA	1.11246	1.42559	NA	NA	NA	NA	NA	NA	NA	NA	NA	NA	NA	NA		integral membrane sensor hybrid histidine kinase	Cellular processing and signaling	Signal transduction mechanisms	1	not annotated in KEGG	not annotated in KEGG	not annotated in KEGG
PP_4834	NA	0.300754	0.839176	1.11819	1	NA	4.36314	2.52183	NA	0.750474	1.73015	NA	0.0103724	0.369624	0.714321	NA	NA	0.0870415	0.258059	NA	0.572399	0.346826		SPFH domain-containing protein/band 7 family protein	Cellular processing and signaling	Posttranslational modification, protein turnover, chaperones	1	not annotated in KEGG	not annotated in KEGG	not annotated in KEGG
PP_4847	NA	NA	NA	NA	NA	NA	NA	NA	0.585137	0.898691	NA	NA	NA	NA	NA	NA	NA	NA	NA	NA	NA	NA		hypothetical protein	Not annotated in COG	Not annotated in COG	1	not annotated in KEGG	not annotated in KEGG	not annotated in KEGG
PP_4848	1.52006	0.895564	0.961392	NA	1	2.17723	0.519522	0.66614	1.69732	NA	0.779899	NA	NA	0.888762	NA	NA	0.211909	0.231794	NA	NA	NA	NA		DnaJ family curved-DNA-binding protein	Cellular processing and signaling	Posttranslational modification, protein turnover, chaperones	1	not annotated in KEGG	not annotated in KEGG	not annotated in KEGG
PP_4863	NA	NA	NA	NA	NA	NA	NA	NA	NA	NA	NA	NA	NA	NA	NA	NA	NA	NA	NA	NA	NA	NA		branched chain amino acid ABC transporter ATP-binding protein	Metabolism	Amino acid transport and metabolism	2010	Environmental Information Processing	Membrane Transport	ABC transporter
PP_4867	0.369103	0.511605	0.810647	0.821506	1	1.42068	NA	NA	0.721461	0.986782	NA	NA	0.0773821	0.032478	0.397635	NA	0.300922	NA	NA	NA	0.950131	NA		extracellular ligand-binding receptor	Metabolism	Amino acid transport and metabolism	2010	Environmental Information Processing	Membrane Transport	ABC transporter
PP_4869	3.11543	1.91041	NA	1.68298	1	1.32168	1.34856	1.70715	1.63077	NA	0.789952	NA	NA	NA	NA	NA	NA	NA	NA	NA	NA	NA	nadE	NAD synthetase	Metabolism	Coenzyme transport and metabolism	910	Metabolism	Metabolism of Terpenoids and Polyketides	Limonene and pinene degradation
PP_4869	3.11543	1.91041	NA	1.68298	1	1.32168	1.34856	1.70715	1.63077	NA	0.789952	NA	NA	NA	NA	NA	NA	NA	NA	NA	NA	NA	nadE	NAD synthetase	Metabolism	Coenzyme transport and metabolism	760	Metabolism	Metabolism of Cofactors and Vitamins	Nicotinate and nicotinamide metabolism
PP_4874	1.02623	1.98606	0.648802	0.586173	1	3.58	NA	NA	0.516716	1.10684	NA	NA	NA	NA	NA	NA	NA	NA	NA	NA	NA	NA	rplI	50S ribosomal protein L9	Information storage and processing	Translation, ribosomal structure and biogenesis	3010	Genetic Information Processing	Translation	Ribosome
PP_4877	NA	1.07589	NA	0.934834	1	1.03508	NA	NA	NA	NA	NA	NA	NA	NA	NA	NA	NA	NA	NA	NA	NA	NA	rpsF	30S ribosomal protein S6	Information storage and processing	Translation, ribosomal structure and biogenesis	3010	Genetic Information Processing	Translation	Ribosome
PP_4880	1.57551	0.396229	1.482	0.829393	1	1.09944	0.552231	0.540017	3.97625	1.78685	1.02262	0.0920638	0.470504	NA	0.739379	NA	0.906234	NA	0.449754	0.239787	NA	NA	vacB	ribonuclease R	Information storage and processing	Transcription	3018	Genetic Information Processing	Folding-, Sorting and Degradation	RNA degradation
PP_4888	1.08894	0.860848	0.77019	0.994088	1	0.818361	0.158087	NA	1.26496	0.77477	NA	NA	0.629492	0.227879	0.97614	NA	0.594281	NA	NA	NA	0.526856	NA		methyl-accepting chemotaxis sensory transducer	Cellular processing and signaling	Cell motility	1	not annotated in KEGG	not annotated in KEGG	not annotated in KEGG
PP_4889	1.84479	2.04844	1.66098	1.77991	1	1.11956	2.27373	1.89648	0.900585	0.933185	1.19892	0.00865029	0.269015	0.304512	0.268907	NA	0.270252	0.00387534	0.0660743	0.734652	0.0418061	0.142091	purA	adenylosuccinate synthetase	Metabolism	Nucleotide transport and metabolism	259	Metabolism	Amino Acid Metabolism	Alanine- aspartate and glutamate metabolism
PP_4889	1.84479	2.04844	1.66098	1.77991	1	1.11956	2.27373	1.89648	0.900585	0.933185	1.19892	0.00865029	0.269015	0.304512	0.268907	NA	0.270252	0.00387534	0.0660743	0.734652	0.0418061	0.142091	purA	adenylosuccinate synthetase	Metabolism	Nucleotide transport and metabolism	230	Metabolism	Nucleotide Metabolism	Purine metabolism
PP_4891	1.45073	1.45596	1.00505	0.881023	1	0.963771	0.533433	0.884314	0.996407	1.14078	0.603218	0.527085	0.0747656	0.945326	0.688863	NA	0.896304	0.14591	0.444972	0.99238	0.5897	0.0210589	hflC	HflC protein	Cellular processing and signaling	Posttranslational modification, protein turnover, chaperones	1	not annotated in KEGG	not annotated in KEGG	not annotated in KEGG
PP_4892	0.801573	0.934378	1.08568	0.998197	1	0.72608	0.699951	0.667462	0.857869	1.08764	1.04868	0.0224366	0.715137	0.0120396	0.991092	NA	0.0178142	0.115453	0.141785	0.492564	0.616611	0.355416	hflK	HflK protein	Cellular processing and signaling	Posttranslational modification, protein turnover, chaperones	1	not annotated in KEGG	not annotated in KEGG	not annotated in KEGG
PP_4894	0.728459	0.502774	NA	NA	1	0.829995	NA	NA	1.44888	NA	NA	NA	NA	NA	NA	NA	NA	NA	NA	NA	NA	NA	hfq	RNA-binding protein Hfq	Poorly characterized	General function prediction only	3018	Genetic Information Processing	Folding-, Sorting and Degradation	RNA degradation
PP_4904	0.738832	1.04551	0.717363	1.083	1	0.87883	0.589814	0.965869	0.706673	0.662383	0.610656	0.536035	0.924181	0.487965	0.861146	NA	0.626391	0.127667	0.902987	0.177435	0.173768	0.434448	motB	flagellar motor protein MotB	Cellular processing and signaling	Cell motility	2030	Cellular Processes	Cell Motility	Bacterial chemotaxis
PP_4904	0.738832	1.04551	0.717363	1.083	1	0.87883	0.589814	0.965869	0.706673	0.662383	0.610656	0.536035	0.924181	0.487965	0.861146	NA	0.626391	0.127667	0.902987	0.177435	0.173768	0.434448	motB	flagellar motor protein MotB	Cellular processing and signaling	Cell motility	2040	Cellular Processes	Cell Motility	Flagellar assembly
PP_4907	NA	NA	NA	NA	NA	NA	NA	NA	0.938865	NA	1.49789	NA	NA	NA	NA	NA	NA	NA	NA	NA	NA	NA	rhdA-2	rhodanese domain protein	Metabolism	Inorganic ion transport and metabolism	270	Metabolism	Amino Acid Metabolism	Alanine- aspartate and glutamate metabolism
PP_4907	NA	NA	NA	NA	NA	NA	NA	NA	0.938865	NA	1.49789	NA	NA	NA	NA	NA	NA	NA	NA	NA	NA	NA	rhdA-2	rhodanese domain protein	Metabolism	Inorganic ion transport and metabolism	4122	Genetic Information Processing	Folding-, Sorting and Degradation	Sulfur relay system
PP_4915	NA	NA	NA	NA	NA	NA	NA	NA	NA	NA	NA	NA	NA	NA	NA	NA	NA	NA	NA	NA	NA	NA	parE	DNA topoisomerase IV subunit B	Information storage and processing	Replication, recombination and repair	1	not annotated in KEGG	not annotated in KEGG	not annotated in KEGG
PP_4922	0.355428	0.43814	0.964966	0.912057	1	0.539289	2.35669	2.23041	0.81122	1.05801	1.05662	0.126218	0.0593796	0.749453	0.729032	NA	0.0910288	0.0478719	0.0368926	0.476981	0.713705	0.599622	thiC	thiamine biosynthesis protein ThiC	Metabolism	Coenzyme transport and metabolism	730	Metabolism	Metabolism of Cofactors and Vitamins	Thiamine metabolism
PP_4931	NA	3.1568	1.95403	NA	1	1.61519	NA	NA	NA	NA	NA	NA	NA	NA	NA	NA	NA	NA	NA	NA	NA	NA		FAD dependent oxidoreductase	Metabolism	Energy production and conversion	1	not annotated in KEGG	not annotated in KEGG	not annotated in KEGG
PP_4934	1.34587	0.489229	1.122	1.04486	1	0.696722	0.879175	0.917688	2.751	1.07383	0.958033	NA	NA	0.629336	0.406152	NA	NA	0.545225	0.394847	NA	0.701098	0.877776		bifunctional heptose 7-phosphate kinase/heptose 1-phosphate adenyltransferase	Cellular processing and signaling	Cell wall/membrane/envelope biogenesis	540	Metabolism	Glycan Biosynthesis and Metabolism	Lipopolysaccharide biosynthesis
PP_4944	1.58204	0.770186	0.579589	0.886498	1	0.930033	0.87312	NA	2.05409	0.653796	NA	NA	0.81048	0.467065	0.872128	NA	0.817166	0.61248	NA	NA	0.335272	NA		carbamoyltransferase	Cellular processing and signaling	Posttranslational modification, protein turnover, chaperones	1	not annotated in KEGG	not annotated in KEGG	not annotated in KEGG
PP_4947	1.0141	1.17432	0.662826	0.813395	1	0.7617	0.449533	0.574048	0.863563	0.814888	0.783093	0.142603	0.239277	0.0331053	0.189538	NA	0.0750233	0.128831	0.123299	0.24732	0.164157	0.147602	putA	trifunctional transcriptional regulator/proline dehydrogenase/pyrroline-5-carboxylate dehydrogenase	Cellular processing and signaling	Signal transduction mechanisms	269	Metabolism	Amino Acid Metabolism	Alanine- aspartate and glutamate metabolism
PP_4947	1.0141	1.17432	0.662826	0.813395	1	0.7617	0.449533	0.574048	0.863563	0.814888	0.783093	0.142603	0.239277	0.0331053	0.189538	NA	0.0750233	0.128831	0.123299	0.24732	0.164157	0.147602	putA	trifunctional transcriptional regulator/proline dehydrogenase/pyrroline-5-carboxylate dehydrogenase	Cellular processing and signaling	Signal transduction mechanisms	330	Metabolism	Amino Acid Metabolism	Arginine and proline metabolism
PP_4959	1.54497	1.31011	NA	0.855817	1	0.892284	NA	NA	1.17926	NA	NA	0.27372	0.493578	NA	0.432335	NA	0.202962	NA	NA	0.744669	NA	NA		response regulator receiver modulated diguanylate cyclase/phosphodiesterase with PAS/PAC sensor(s)	Cellular processing and signaling	Signal transduction mechanisms	1	not annotated in KEGG	not annotated in KEGG	not annotated in KEGG
PP_4960	1.10616	1.28405	1.0385	0.998175	1	1.02234	1.33846	1.03822	0.86146	1.0404	1.28919	0.641354	0.00529652	0.284494	0.988381	NA	0.136082	0.103508	0.485974	0.48636	0.791091	0.0401218	fda	fructose-1;6-bisphosphate aldolase	Metabolism	Carbohydrate transport and metabolism	51	Metabolism	Carbohydrate Metabolism	Fructose and mannose metabolism
PP_4960	1.10616	1.28405	1.0385	0.998175	1	1.02234	1.33846	1.03822	0.86146	1.0404	1.28919	0.641354	0.00529652	0.284494	0.988381	NA	0.136082	0.103508	0.485974	0.48636	0.791091	0.0401218	fda	fructose-1;6-bisphosphate aldolase	Metabolism	Carbohydrate transport and metabolism	10	Metabolism	Carbohydrate Metabolism	Glycolyis / Gluconeogenesis
PP_4960	1.10616	1.28405	1.0385	0.998175	1	1.02234	1.33846	1.03822	0.86146	1.0404	1.28919	0.641354	0.00529652	0.284494	0.988381	NA	0.136082	0.103508	0.485974	0.48636	0.791091	0.0401218	fda	fructose-1;6-bisphosphate aldolase	Metabolism	Carbohydrate transport and metabolism	680	Metabolism	Energy Metabolism	Methane metabolism
PP_4960	1.10616	1.28405	1.0385	0.998175	1	1.02234	1.33846	1.03822	0.86146	1.0404	1.28919	0.641354	0.00529652	0.284494	0.988381	NA	0.136082	0.103508	0.485974	0.48636	0.791091	0.0401218	fda	fructose-1;6-bisphosphate aldolase	Metabolism	Carbohydrate transport and metabolism	30	Metabolism	Carbohydrate Metabolism	Pentose phosphate pathway
PP_4963	0.795373	1.08824	1.24612	1.14304	1	0.700036	1.00635	1.02787	0.730879	1.09019	0.97906	0.220723	0.690542	0.436137	0.431136	NA	0.0770635	0.985514	0.955877	0.43826	0.442972	0.889295	pgk	phosphoglycerate kinase	Metabolism	Carbohydrate transport and metabolism	10	Metabolism	Carbohydrate Metabolism	Glycolyis / Gluconeogenesis
PP_4965	1.07324	1.11082	0.895819	0.848348	1	1.01781	1.11202	1.15844	0.966164	1.05596	0.959924	0.813165	0.366552	0.0105123	0.214054	NA	0.809045	0.129797	0.308301	0.924227	0.524559	0.581733	tktA	transketolase	Metabolism	Carbohydrate transport and metabolism	1051	Metabolism	Metabolism of Terpenoids and Polyketides	Biosynthesis of ansamycins
PP_4965	1.07324	1.11082	0.895819	0.848348	1	1.01781	1.11202	1.15844	0.966164	1.05596	0.959924	0.813165	0.366552	0.0105123	0.214054	NA	0.809045	0.129797	0.308301	0.924227	0.524559	0.581733	tktA	transketolase	Metabolism	Carbohydrate transport and metabolism	30	Metabolism	Carbohydrate Metabolism	Pentose phosphate pathway
PP_4967	0.513351	0.496295	0.789687	0.968659	1	1.24914	1.64153	1.52926	1.03437	0.815238	1.07342	0.330467	0.0506425	0.39651	0.805327	NA	0.207883	0.199289	0.48756	0.965909	0.179261	0.772932	metK	S-adenosylmethionine synthetase	Metabolism	Coenzyme transport and metabolism	270	Metabolism	Amino Acid Metabolism	Alanine- aspartate and glutamate metabolism
PP_4977	0.354233	0.493228	0.857608	1.18928	1	0.804178	1.78272	1.39579	0.718193	0.721114	1.27722	0.180785	0.260902	0.573133	0.57865	NA	0.616605	0.329184	0.527647	0.142646	0.120272	0.0220017	metF	5;10-methylenetetrahydrofolate reductase	Metabolism	Amino acid transport and metabolism	680	Metabolism	Energy Metabolism	Methane metabolism
PP_4977	0.354233	0.493228	0.857608	1.18928	1	0.804178	1.78272	1.39579	0.718193	0.721114	1.27722	0.180785	0.260902	0.573133	0.57865	NA	0.616605	0.329184	0.527647	0.142646	0.120272	0.0220017	metF	5;10-methylenetetrahydrofolate reductase	Metabolism	Amino acid transport and metabolism	670	Metabolism	Metabolism of Cofactors and Vitamins	One carbon pool by folate
PP_4980	0.626838	0.860812	1.27509	0.896022	1	0.930012	1.87231	1.63772	0.728194	1.42305	1.14324	0.250187	0.191017	0.19337	0.0887143	NA	0.307646	0.256794	0.0590867	0.283408	0.118914	0.683077		DEAD-box ATP dependent DNA helicase	Information storage and processing	Replication, recombination and repair	3018	Genetic Information Processing	Folding-, Sorting and Degradation	RNA degradation
PP_4980	0.626838	0.860812	1.27509	0.896022	1	0.930012	1.87231	1.63772	0.728194	1.42305	1.14324	0.250187	0.191017	0.19337	0.0887143	NA	0.307646	0.256794	0.0590867	0.283408	0.118914	0.683077		DEAD-box ATP dependent DNA helicase	Information storage and processing	Transcription	3018	Genetic Information Processing	Folding-, Sorting and Degradation	RNA degradation
PP_4980	0.626838	0.860812	1.27509	0.896022	1	0.930012	1.87231	1.63772	0.728194	1.42305	1.14324	0.250187	0.191017	0.19337	0.0887143	NA	0.307646	0.256794	0.0590867	0.283408	0.118914	0.683077		DEAD-box ATP dependent DNA helicase	Information storage and processing	Translation, ribosomal structure and biogenesis	3018	Genetic Information Processing	Folding-, Sorting and Degradation	RNA degradation
PP_4984	NA	0.995844	NA	NA	1	NA	NA	NA	NA	NA	NA	NA	NA	NA	NA	NA	NA	NA	NA	NA	NA	NA	bioA	adenosylmethionine--8-amino-7-oxononanoate transaminase	Metabolism	Coenzyme transport and metabolism	780	Metabolism	Metabolism of Cofactors and Vitamins	Biotin metabolism
PP_4998	NA	NA	NA	NA	NA	NA	NA	NA	NA	NA	1.36766	NA	NA	NA	NA	NA	NA	NA	NA	NA	NA	NA	pyrB	aspartate carbamoyltransferase catalytic subunit	Metabolism	Nucleotide transport and metabolism	261	Metabolism	Amino Acid Metabolism	Alanine- aspartate and glutamate metabolism
PP_4998	NA	NA	NA	NA	NA	NA	NA	NA	NA	NA	1.36766	NA	NA	NA	NA	NA	NA	NA	NA	NA	NA	NA	pyrB	aspartate carbamoyltransferase catalytic subunit	Metabolism	Nucleotide transport and metabolism	240	Metabolism	Nucleotide Metabolism	Pyrimidine metabolism
PP_4999	NA	NA	NA	NA	NA	NA	NA	NA	NA	NA	1.39265	NA	NA	NA	NA	NA	NA	NA	NA	NA	NA	NA	pyrC	dihydroorotase	Metabolism	Nucleotide transport and metabolism	240	Metabolism	Nucleotide Metabolism	Pyrimidine metabolism
PP_5001	0.969579	0.883666	1.25692	1.03188	1	1.15919	1.35439	1.09592	1.09722	1.21809	1.23585	0.596836	0.642749	0.203841	0.796326	NA	0.323366	0.050559	0.560951	0.769208	0.0311591	0.20912	hslU	ATP-dependent protease ATP-binding subunit HslU	Cellular processing and signaling	Posttranslational modification, protein turnover, chaperones	1	not annotated in KEGG	not annotated in KEGG	not annotated in KEGG
PP_5003	1.3225	1.97361	1.25925	1.25507	1	0.731718	0.231012	0.189645	0.670094	1.00333	1.21812	0.182517	0.197188	0.0238632	0.204334	NA	0.0801632	0.0620905	0.106838	0.35543	0.971885	0.625648	phaA	poly(3-hydroxyalkanoate) polymerase 1	Metabolism	Lipid transport and metabolism	650	Metabolism	Carbohydrate Metabolism	Butanoate metabolism
PP_5005	4.10016	5.61073	2.71186	2.12322	1	0.975592	NA	NA	0.73077	1.27724	NA	0.00424605	0.01515	0.0971715	0.163131	NA	NA	NA	NA	0.0548294	0.482786	NA	phaC	poly(3-hydroxyalkanoate) polymerase 2	Metabolism	Lipid transport and metabolism	650	Metabolism	Carbohydrate Metabolism	Butanoate metabolism
PP_5007	0.876081	1.27866	0.926221	1.11482	1	0.966204	0.191463	0.167344	0.685153	0.830829	1.14413	0.574383	0.283585	0.346845	0.660219	NA	0.307063	0.0264546	0.0100953	0.0376355	0.426887	0.447135		poly(hydroxyalkanoate) granule-associated protein	Cellular processing and signaling	Signal transduction mechanisms	1	not annotated in KEGG	not annotated in KEGG	not annotated in KEGG
PP_5020	3.75582	4.48044	1.07032	1.02168	1	0.839315	0.288974	0.298998	0.838271	1.04761	0.966476	0.00720035	0.0988421	0.128508	0.947799	NA	0.0377758	0.192803	0.160886	0.392533	0.877391	0.847868		methyl-accepting chemotaxis sensory transducer	Cellular processing and signaling	Cell motility	2030	Cellular Processes	Cell Motility	Bacterial chemotaxis
PP_5020	3.75582	4.48044	1.07032	1.02168	1	0.839315	0.288974	0.298998	0.838271	1.04761	0.966476	0.00720035	0.0988421	0.128508	0.947799	NA	0.0377758	0.192803	0.160886	0.392533	0.877391	0.847868		methyl-accepting chemotaxis sensory transducer	Cellular processing and signaling	Cell motility	2020	Environmental Information Processing	Signal Transduction	Two-component system
PP_5025	0.666055	0.616102	0.941009	0.880043	1	0.901041	0.968143	1.05408	1.08108	1.06928	0.918476	0.0820492	0.22136	0.572664	0.681785	NA	0.449979	0.778827	0.548747	0.694175	0.747227	0.179657	mdoH	glucosyltransferase MdoH	Cellular processing and signaling	Cell wall/membrane/envelope biogenesis	1	not annotated in KEGG	not annotated in KEGG	not annotated in KEGG
PP_5041	1.64969	1.65139	1.45747	1.37993	1	1.14176	0.719775	NA	0.99897	1.05619	NA	0.175009	0.0135628	0.280407	0.413465	NA	0.656428	0.583638	NA	0.994509	0.480258	NA	glgP	glycogen/starch/alpha-glucan phosphorylase	Metabolism	Carbohydrate transport and metabolism	500	Metabolism	Carbohydrate Metabolism	Starch and sucrose metabolism
PP_5044	0.833485	0.75971	0.861672	0.961693	1	1.11377	2.84408	2.47862	1.09711	0.895995	1.14744	0.535476	0.458902	0.411447	0.688949	NA	0.135832	0.0318937	0.0267423	0.207369	0.198799	0.254793		GTP-binding protein TypA	Cellular processing and signaling	Cell motility	1	not annotated in KEGG	not annotated in KEGG	not annotated in KEGG
PP_5046	1.41164	1.13547	0.891639	0.780461	1	1.00249	1.26875	1.61862	1.24321	1.14245	0.783846	0.546129	0.276929	0.377326	0.328209	NA	0.980302	0.128497	0.204403	0.69858	0.275817	0.258999	glnA	glutamine synthetase; type I	Metabolism	Amino acid transport and metabolism	272	Metabolism	Amino Acid Metabolism	Alanine- aspartate and glutamate metabolism
PP_5046	1.41164	1.13547	0.891639	0.780461	1	1.00249	1.26875	1.61862	1.24321	1.14245	0.783846	0.546129	0.276929	0.377326	0.328209	NA	0.980302	0.128497	0.204403	0.69858	0.275817	0.258999	glnA	glutamine synthetase; type I	Metabolism	Amino acid transport and metabolism	330	Metabolism	Amino Acid Metabolism	Arginine and proline metabolism
PP_5046	1.41164	1.13547	0.891639	0.780461	1	1.00249	1.26875	1.61862	1.24321	1.14245	0.783846	0.546129	0.276929	0.377326	0.328209	NA	0.980302	0.128497	0.204403	0.69858	0.275817	0.258999	glnA	glutamine synthetase; type I	Metabolism	Amino acid transport and metabolism	910	Metabolism	Metabolism of Terpenoids and Polyketides	Limonene and pinene degradation
PP_5046	1.41164	1.13547	0.891639	0.780461	1	1.00249	1.26875	1.61862	1.24321	1.14245	0.783846	0.546129	0.276929	0.377326	0.328209	NA	0.980302	0.128497	0.204403	0.69858	0.275817	0.258999	glnA	glutamine synthetase; type I	Metabolism	Amino acid transport and metabolism	2020	Environmental Information Processing	Signal Transduction	Two-component system
PP_5056	0.450525	0.515575	0.705331	0.842992	1	0.799451	0.716536	0.752166	0.873832	0.8367	0.95263	0.0114277	0.134554	0.067198	0.33032	NA	0.311259	0.115862	0.0957272	0.614862	0.458737	0.247834	pgm	phosphoglyceromutase	Metabolism	Carbohydrate transport and metabolism	10	Metabolism	Carbohydrate Metabolism	Glycolyis / Gluconeogenesis
PP_5056	0.450525	0.515575	0.705331	0.842992	1	0.799451	0.716536	0.752166	0.873832	0.8367	0.95263	0.0114277	0.134554	0.067198	0.33032	NA	0.311259	0.115862	0.0957272	0.614862	0.458737	0.247834	pgm	phosphoglyceromutase	Metabolism	Carbohydrate transport and metabolism	680	Metabolism	Energy Metabolism	Methane metabolism
PP_5058	NA	NA	NA	NA	NA	NA	NA	NA	NA	1.2097	NA	NA	NA	NA	NA	NA	NA	NA	NA	NA	NA	NA		carboxyl-terminal protease	Cellular processing and signaling	Cell wall/membrane/envelope biogenesis	1	not annotated in KEGG	not annotated in KEGG	not annotated in KEGG
PP_5064	NA	NA	NA	NA	NA	NA	NA	NA	1.08243	0.82671	NA	NA	NA	NA	NA	NA	NA	NA	NA	NA	NA	NA	betA	choline dehydrogenase	Cellular processing and signaling	Cell motility	260	Metabolism	Amino Acid Metabolism	Alanine- aspartate and glutamate metabolism
PP_5075	0.823713	1.0372	1.47578	1.47022	1	NA	1.79898	2.38925	0.79417	1.00378	0.752946	NA	0.820711	0.0237858	0.0280847	NA	NA	0.125348	NA	NA	0.312981	NA	gltD	glutamate synthase subunit beta	Metabolism	Amino acid transport and metabolism	910	Metabolism	Metabolism of Terpenoids and Polyketides	Limonene and pinene degradation
PP_5075	0.823713	1.0372	1.47578	1.47022	1	NA	1.79898	2.38925	0.79417	1.00378	0.752946	NA	0.820711	0.0237858	0.0280847	NA	NA	0.125348	NA	NA	0.312981	NA	gltD	glutamate synthase subunit beta	Poorly characterized	General function prediction only	265	Metabolism	Amino Acid Metabolism	Alanine- aspartate and glutamate metabolism
PP_5076	0.421497	0.547749	0.866433	0.892884	1	0.837222	2.22515	2.05621	0.769508	0.970376	1.08216	0.0517743	0.109971	0.103945	0.545555	NA	0.198897	0.0276639	0.127709	0.15688	0.837945	0.641987	gltB	glutamate synthase subunit alpha	Metabolism	Amino acid transport and metabolism	264	Metabolism	Amino Acid Metabolism	Alanine- aspartate and glutamate metabolism
PP_5076	0.421497	0.547749	0.866433	0.892884	1	0.837222	2.22515	2.05621	0.769508	0.970376	1.08216	0.0517743	0.109971	0.103945	0.545555	NA	0.198897	0.0276639	0.127709	0.15688	0.837945	0.641987	gltB	glutamate synthase subunit alpha	Metabolism	Amino acid transport and metabolism	910	Metabolism	Metabolism of Terpenoids and Polyketides	Limonene and pinene degradation
PP_5077	NA	0.918779	1.33866	1.27953	1	1.17421	2.34124	1.55609	NA	1.04621	1.50457	NA	NA	NA	NA	NA	NA	NA	NA	NA	0.859493	0.238752		sporulation domain protein	Cellular processing and signaling	Cell motility	1	not annotated in KEGG	not annotated in KEGG	not annotated in KEGG
PP_5078	NA	NA	NA	NA	NA	NA	NA	NA	NA	1.07025	2.99929	NA	NA	NA	NA	NA	NA	NA	NA	NA	NA	0.436629	aroB	3-dehydroquinate synthase	Metabolism	Amino acid transport and metabolism	400	Metabolism	Amino Acid Metabolism	Phenylalanine-, tyrosine and tryptophan biosynthesis
PP_5084	NA	1.39403	1.93062	2.09977	1	NA	2.46347	NA	NA	0.919446	NA	NA	NA	NA	NA	NA	NA	NA	NA	NA	0.319756	NA		penicillin-binding protein; 1A family	Cellular processing and signaling	Signal transduction mechanisms	550	Metabolism	Glycan Biosynthesis and Metabolism	Peptidoglycan biosynthesis
PP_5085	0.872721	0.839049	1.0059	0.966214	1	0.812827	1.07286	1.16553	1.04013	1.04107	0.920492	0.222746	0.309909	0.208201	0.664542	NA	0.0667262	0.192024	0.485496	0.840573	0.628349	0.618101	maeB	malic enzyme	Metabolism	Energy production and conversion	620	Metabolism	Carbohydrate Metabolism	Pyruvate metabolism
PP_5089	0.847707	1.06512	0.945559	0.854565	1	0.813004	0.751101	0.893028	0.79588	1.10648	0.841072	0.136965	0.325636	0.0323272	0.353094	NA	0.101616	0.0108634	0.389345	0.00958452	0.486924	0.294468	argS	arginyl-tRNA synthetase	Information storage and processing	Translation, ribosomal structure and biogenesis	970	Genetic Information Processing	Translation	Aminoacyl-tRNA biosynthesis
PP_5095	1.56441	1.21684	0.891917	0.849854	1	0.860335	0.801509	0.990569	1.28563	1.0495	0.80914	NA	0.439818	0.0592053	0.465408	NA	0.459733	0.206706	0.961957	NA	0.792692	0.554352	proC-2	pyrroline-5-carboxylate reductase	Metabolism	Amino acid transport and metabolism	330	Metabolism	Amino Acid Metabolism	Arginine and proline metabolism
PP_5118	1.2802	1.43931	1.10329	0.985326	1	1.03189	0.885759	0.837848	0.889452	1.11972	1.05718	0.49585	0.226372	0.506579	0.971556	NA	0.909757	0.78188	0.73099	0.39425	0.689968	0.445523		rhodanese domain protein	Metabolism	Inorganic ion transport and metabolism	270	Metabolism	Amino Acid Metabolism	Alanine- aspartate and glutamate metabolism
PP_5118	1.2802	1.43931	1.10329	0.985326	1	1.03189	0.885759	0.837848	0.889452	1.11972	1.05718	0.49585	0.226372	0.506579	0.971556	NA	0.909757	0.78188	0.73099	0.39425	0.689968	0.445523		rhodanese domain protein	Metabolism	Inorganic ion transport and metabolism	4122	Genetic Information Processing	Folding-, Sorting and Degradation	Sulfur relay system
PP_5120	0.764666	0.854164	1.13287	0.876848	1	0.79619	0.0816029	NA	0.895221	1.29198	NA	0.18624	0.488383	0.631833	0.543965	NA	0.30918	NA	NA	0.74514	0.151491	NA		conifer aldehyde dehydrogenase	Metabolism	Energy production and conversion	1	not annotated in KEGG	not annotated in KEGG	not annotated in KEGG
PP_5123	0.829322	1.87239	1.01581	1.5013	1	1.27006	0.677252	NA	0.442922	0.676621	NA	NA	0.215287	NA	0.246927	NA	NA	0.190566	NA	NA	NA	NA	coaD	phosphopantetheine adenylyltransferase	Metabolism	Coenzyme transport and metabolism	770	Metabolism	Metabolism of Cofactors and Vitamins	Pantothenate and CoA biosynthesis
PP_5128	1.22812	1.06786	0.880329	0.969426	1	0.906425	1.55528	1.38919	1.15007	0.908093	1.11956	0.558309	0.776794	0.574061	0.695686	NA	0.103484	0.151302	0.117586	0.786511	0.511341	0.569858	ilvD	dihydroxy-acid dehydratase	Metabolism	Amino acid transport and metabolism	290	Metabolism	Amino Acid Metabolism	Valine-, leucin and isoleucine biosynthesis
PP_5128	1.22812	1.06786	0.880329	0.969426	1	0.906425	1.55528	1.38919	1.15007	0.908093	1.11956	0.558309	0.776794	0.574061	0.695686	NA	0.103484	0.151302	0.117586	0.786511	0.511341	0.569858	ilvD	dihydroxy-acid dehydratase	Metabolism	Carbohydrate transport and metabolism	770	Metabolism	Metabolism of Cofactors and Vitamins	Pantothenate and CoA biosynthesis
PP_5139	NA	2.18535	1.26733	1.12115	1	1.0138	NA	0.806158	NA	1.13038	NA	NA	NA	NA	0.00737211	NA	NA	NA	0.0234019	NA	NA	NA	cadA-2	heavy metal translocating P-type ATPase	Metabolism	Inorganic ion transport and metabolism	1	not annotated in KEGG	not annotated in KEGG	not annotated in KEGG
PP_5145	1.53949	1.63229	1.075	1.48317	1	1.00305	0.646493	0.469843	0.94315	0.724802	1.37598	NA	0.398312	0.447692	0.488942	NA	0.994245	0.317129	0.00649248	NA	0.496009	0.535725	ptsP	PTSINtr with GAF domain; PtsP	Cellular processing and signaling	Signal transduction mechanisms	2060	Environmental Information Processing	Membrane Transport	Phosphotransferase system
PP_5149	0.544572	0.783101	NA	0.872712	1	NA	1.44016	1.87632	0.695404	NA	0.767545	NA	NA	NA	0.25525	NA	NA	0.0751006	0.239514	NA	NA	0.471178	ilvA-2	threonine dehydratase	Metabolism	Amino acid transport and metabolism	260	Metabolism	Amino Acid Metabolism	Alanine- aspartate and glutamate metabolism
PP_5149	0.544572	0.783101	NA	0.872712	1	NA	1.44016	1.87632	0.695404	NA	0.767545	NA	NA	NA	0.25525	NA	NA	0.0751006	0.239514	NA	NA	0.471178	ilvA-2	threonine dehydratase	Metabolism	Amino acid transport and metabolism	290	Metabolism	Amino Acid Metabolism	Valine-, leucin and isoleucine biosynthesis
PP_5155	0.626425	0.665107	1.09599	1.01343	1	0.842784	1.54987	0.948297	0.941841	1.08147	1.63437	0.103775	0.530201	0.722194	0.96945	NA	0.556017	0.173762	0.419167	0.920164	0.464076	0.119155	serA	D-3-phosphoglycerate dehydrogenase	Metabolism	Amino acid transport and metabolism	260	Metabolism	Amino Acid Metabolism	Alanine- aspartate and glutamate metabolism
PP_5155	0.626425	0.665107	1.09599	1.01343	1	0.842784	1.54987	0.948297	0.941841	1.08147	1.63437	0.103775	0.530201	0.722194	0.96945	NA	0.556017	0.173762	0.419167	0.920164	0.464076	0.119155	serA	D-3-phosphoglycerate dehydrogenase	Metabolism	Amino acid transport and metabolism	680	Metabolism	Energy Metabolism	Methane metabolism
PP_5174	NA	NA	NA	NA	NA	NA	NA	NA	0.764984	NA	NA	NA	NA	NA	NA	NA	NA	NA	NA	NA	NA	NA		RND efflux transporter	Metabolism	Secondary metabolites biosynthesis, transport and catabolism	1	not annotated in KEGG	not annotated in KEGG	not annotated in KEGG
PP_5175	1.13871	1.42062	0.657956	0.670642	1	0.731809	0.136702	NA	0.801555	0.981084	NA	0.770995	0.0732769	0.174135	0.344935	NA	0.324486	0.0807413	NA	0.540412	0.972568	NA		efflux transporter RND family; MFP subunit	Metabolism	Secondary metabolites biosynthesis, transport and catabolism	1	not annotated in KEGG	not annotated in KEGG	not annotated in KEGG
PP_5179	1.11208	0.941853	1.44901	1.34683	1	0.739486	0.59775	0.641499	1.18074	1.07587	0.931803	NA	0.471047	0.263372	0.396995	NA	0.0983963	NA	0.0267493	NA	0.301458	NA	potG	spermidine/putrescine ABC transporter ATPase	Metabolism	Amino acid transport and metabolism	2010	Environmental Information Processing	Membrane Transport	ABC transporter
PP_5181	NA	1.40806	NA	1.40137	1	NA	NA	NA	NA	NA	NA	NA	NA	NA	NA	NA	NA	NA	NA	NA	NA	NA	potF-2	putrescine ABC transporter periplasmic putrescine-binding protein	Metabolism	Amino acid transport and metabolism	2010	Environmental Information Processing	Membrane Transport	ABC transporter
PP_5183	0.957816	1.46348	1.37449	1.10846	1	0.864331	0.451061	0.497594	0.654478	1.24	0.906485	0.788822	0.0884368	0.371898	0.259789	NA	0.307238	0.0801486	0.0635554	0.225799	0.411471	0.248586		glutamine synthetase	Metabolism	Amino acid transport and metabolism	270	Metabolism	Amino Acid Metabolism	Alanine- aspartate and glutamate metabolism
PP_5183	0.957816	1.46348	1.37449	1.10846	1	0.864331	0.451061	0.497594	0.654478	1.24	0.906485	0.788822	0.0884368	0.371898	0.259789	NA	0.307238	0.0801486	0.0635554	0.225799	0.411471	0.248586		glutamine synthetase	Metabolism	Amino acid transport and metabolism	330	Metabolism	Amino Acid Metabolism	Arginine and proline metabolism
PP_5183	0.957816	1.46348	1.37449	1.10846	1	0.864331	0.451061	0.497594	0.654478	1.24	0.906485	0.788822	0.0884368	0.371898	0.259789	NA	0.307238	0.0801486	0.0635554	0.225799	0.411471	0.248586		glutamine synthetase	Metabolism	Amino acid transport and metabolism	910	Metabolism	Metabolism of Terpenoids and Polyketides	Limonene and pinene degradation
PP_5183	0.957816	1.46348	1.37449	1.10846	1	0.864331	0.451061	0.497594	0.654478	1.24	0.906485	0.788822	0.0884368	0.371898	0.259789	NA	0.307238	0.0801486	0.0635554	0.225799	0.411471	0.248586		glutamine synthetase	Metabolism	Amino acid transport and metabolism	2020	Environmental Information Processing	Signal Transduction	Two-component system
PP_5184	1.06819	1.27632	1.03031	0.989677	1	0.952587	0.709494	0.709994	0.836928	1.04106	0.999296	0.777848	0.407765	0.895029	0.962871	NA	0.881429	0.28632	0.402555	0.0565566	0.083271	0.995598		glutamine synthetase	Metabolism	Amino acid transport and metabolism	271	Metabolism	Amino Acid Metabolism	Alanine- aspartate and glutamate metabolism
PP_5184	1.06819	1.27632	1.03031	0.989677	1	0.952587	0.709494	0.709994	0.836928	1.04106	0.999296	0.777848	0.407765	0.895029	0.962871	NA	0.881429	0.28632	0.402555	0.0565566	0.083271	0.995598		glutamine synthetase	Metabolism	Amino acid transport and metabolism	330	Metabolism	Amino Acid Metabolism	Arginine and proline metabolism
PP_5184	1.06819	1.27632	1.03031	0.989677	1	0.952587	0.709494	0.709994	0.836928	1.04106	0.999296	0.777848	0.407765	0.895029	0.962871	NA	0.881429	0.28632	0.402555	0.0565566	0.083271	0.995598		glutamine synthetase	Metabolism	Amino acid transport and metabolism	910	Metabolism	Metabolism of Terpenoids and Polyketides	Limonene and pinene degradation
PP_5184	1.06819	1.27632	1.03031	0.989677	1	0.952587	0.709494	0.709994	0.836928	1.04106	0.999296	0.777848	0.407765	0.895029	0.962871	NA	0.881429	0.28632	0.402555	0.0565566	0.083271	0.995598		glutamine synthetase	Metabolism	Amino acid transport and metabolism	2020	Environmental Information Processing	Signal Transduction	Two-component system
PP_5192	2.36365	2.18098	1.32327	1.29042	1	1.09485	NA	NA	1.08376	1.02546	NA	NA	NA	NA	NA	NA	NA	NA	NA	NA	0.903784	NA	gcvP-2	glycine dehydrogenase	Metabolism	Amino acid transport and metabolism	260	Metabolism	Amino Acid Metabolism	Alanine- aspartate and glutamate metabolism
PP_5214	0.61244	0.760199	0.814616	0.85074	1	0.945897	0.818527	1.06304	0.805632	0.957538	0.76999	0.0429242	0.0759066	0.140624	0.197883	NA	0.0770454	0.193848	0.199314	0.0110192	0.110268	0.0946541	rho	transcription termination factor Rho	Information storage and processing	Transcription	3018	Genetic Information Processing	Folding-, Sorting and Degradation	RNA degradation
PP_5216	NA	NA	NA	NA	NA	NA	NA	NA	NA	NA	NA	NA	NA	NA	NA	NA	NA	NA	NA	NA	NA	NA	ppx	Ppx/GppA phosphatase	Metabolism	Inorganic ion transport and metabolism	230	Metabolism	Nucleotide Metabolism	Purine metabolism
PP_5216	NA	NA	NA	NA	NA	NA	NA	NA	NA	NA	NA	NA	NA	NA	NA	NA	NA	NA	NA	NA	NA	NA	ppx	Ppx/GppA phosphatase	Metabolism	Nucleotide transport and metabolism	230	Metabolism	Nucleotide Metabolism	Purine metabolism
PP_5217	0.648191	1.3681	0.731042	0.924751	1	1.05252	0.532048	0.613217	0.473788	0.790528	0.867633	0.150625	0.213724	0.176079	0.289764	NA	0.87705	0.0718007	0.026779	0.183349	0.128114	0.449803	ppk	polyphosphate kinase	Metabolism	Inorganic ion transport and metabolism	190	Metabolism	Energy Metabolism	Oxidative phosphorylation
PP_5217	0.648191	1.3681	0.731042	0.924751	1	1.05252	0.532048	0.613217	0.473788	0.790528	0.867633	0.150625	0.213724	0.176079	0.289764	NA	0.87705	0.0718007	0.026779	0.183349	0.128114	0.449803	ppk	polyphosphate kinase	Metabolism	Inorganic ion transport and metabolism	3018	Genetic Information Processing	Folding-, Sorting and Degradation	RNA degradation
PP_5220	1.68473	1.4582	1.12909	1.0707	1	NA	0.735672	NA	1.15535	1.05454	NA	NA	NA	NA	NA	NA	NA	NA	NA	NA	NA	NA	elbB	isoprenoid biosynthesis protein with amidotransferase-like domain	Poorly characterized	Function unknown	1	not annotated in KEGG	not annotated in KEGG	not annotated in KEGG
PP_5252	1.32789	1.21073	1.03262	0.876501	1	1.09924	NA	NA	1.09677	1.17812	NA	NA	0.702692	NA	0.184752	NA	0.863961	NA	NA	NA	NA	NA		amidohydrolase 3	Poorly characterized	General function prediction only	1	not annotated in KEGG	not annotated in KEGG	not annotated in KEGG
PP_5258	NA	NA	NA	NA	NA	NA	NA	NA	1.208	NA	NA	NA	NA	NA	NA	NA	NA	NA	NA	NA	NA	NA		aldehyde dehydrogenase family protein	Metabolism	Energy production and conversion	40	Metabolism	Carbohydrate Metabolism	Pentose and glucuronate interconversions
PP_5258	NA	NA	NA	NA	NA	NA	NA	NA	1.208	NA	NA	NA	NA	NA	NA	NA	NA	NA	NA	NA	NA	NA		aldehyde dehydrogenase family protein	Metabolism	Energy production and conversion	280	Metabolism	Amino Acid Metabolism	Alanine- aspartate and glutamate metabolism
PP_5258	NA	NA	NA	NA	NA	NA	NA	NA	1.208	NA	NA	NA	NA	NA	NA	NA	NA	NA	NA	NA	NA	NA		aldehyde dehydrogenase family protein	Metabolism	Energy production and conversion	330	Metabolism	Amino Acid Metabolism	Arginine and proline metabolism
PP_5258	NA	NA	NA	NA	NA	NA	NA	NA	1.208	NA	NA	NA	NA	NA	NA	NA	NA	NA	NA	NA	NA	NA		aldehyde dehydrogenase family protein	Metabolism	Energy production and conversion	53	Metabolism	Carbohydrate Metabolism	Ascorbate and aldarate metabolism
PP_5258	NA	NA	NA	NA	NA	NA	NA	NA	1.208	NA	NA	NA	NA	NA	NA	NA	NA	NA	NA	NA	NA	NA		aldehyde dehydrogenase family protein	Metabolism	Energy production and conversion	410	Metabolism	Metabolism of Other Amino Acids	beta-Alanine metabolism
PP_5258	NA	NA	NA	NA	NA	NA	NA	NA	1.208	NA	NA	NA	NA	NA	NA	NA	NA	NA	NA	NA	NA	NA		aldehyde dehydrogenase family protein	Metabolism	Energy production and conversion	625	Metabolism	Xenobiotics Biodegradation and Metabolism	Chloroalkane and chloroalkene degradation
PP_5258	NA	NA	NA	NA	NA	NA	NA	NA	1.208	NA	NA	NA	NA	NA	NA	NA	NA	NA	NA	NA	NA	NA		aldehyde dehydrogenase family protein	Metabolism	Energy production and conversion	71	Metabolism	Lipid metabolism	Fatty acid biosynthesis
PP_5258	NA	NA	NA	NA	NA	NA	NA	NA	1.208	NA	NA	NA	NA	NA	NA	NA	NA	NA	NA	NA	NA	NA		aldehyde dehydrogenase family protein	Metabolism	Energy production and conversion	561	Metabolism	Lipid metabolism	Glycerolipid metabolism
PP_5258	NA	NA	NA	NA	NA	NA	NA	NA	1.208	NA	NA	NA	NA	NA	NA	NA	NA	NA	NA	NA	NA	NA		aldehyde dehydrogenase family protein	Metabolism	Energy production and conversion	10	Metabolism	Carbohydrate Metabolism	Glycolyis / Gluconeogenesis
PP_5258	NA	NA	NA	NA	NA	NA	NA	NA	1.208	NA	NA	NA	NA	NA	NA	NA	NA	NA	NA	NA	NA	NA		aldehyde dehydrogenase family protein	Metabolism	Energy production and conversion	340	Metabolism	Amino Acid Metabolism	Histidine metabolism
PP_5258	NA	NA	NA	NA	NA	NA	NA	NA	1.208	NA	NA	NA	NA	NA	NA	NA	NA	NA	NA	NA	NA	NA		aldehyde dehydrogenase family protein	Metabolism	Energy production and conversion	903	Metabolism	Metabolism of Terpenoids and Polyketides	Limonene and pinene degradation
PP_5258	NA	NA	NA	NA	NA	NA	NA	NA	1.208	NA	NA	NA	NA	NA	NA	NA	NA	NA	NA	NA	NA	NA		aldehyde dehydrogenase family protein	Metabolism	Energy production and conversion	310	Metabolism	Amino Acid Metabolism	Lysine degradation
PP_5258	NA	NA	NA	NA	NA	NA	NA	NA	1.208	NA	NA	NA	NA	NA	NA	NA	NA	NA	NA	NA	NA	NA		aldehyde dehydrogenase family protein	Metabolism	Energy production and conversion	640	Metabolism	Carbohydrate Metabolism	Propanoate metabolism
PP_5258	NA	NA	NA	NA	NA	NA	NA	NA	1.208	NA	NA	NA	NA	NA	NA	NA	NA	NA	NA	NA	NA	NA		aldehyde dehydrogenase family protein	Metabolism	Energy production and conversion	620	Metabolism	Carbohydrate Metabolism	Pyruvate metabolism
PP_5258	NA	NA	NA	NA	NA	NA	NA	NA	1.208	NA	NA	NA	NA	NA	NA	NA	NA	NA	NA	NA	NA	NA		aldehyde dehydrogenase family protein	Metabolism	Energy production and conversion	380	Metabolism	Amino Acid Metabolism	Tryptophan metabolism
PP_5278	NA	1.74362	NA	NA	1	NA	NA	NA	NA	NA	NA	NA	NA	NA	NA	NA	NA	NA	NA	NA	NA	NA		aldehyde dehydrogenase family protein	Metabolism	Energy production and conversion	330	Metabolism	Amino Acid Metabolism	Arginine and proline metabolism
PP_5282	NA	NA	NA	NA	NA	NA	NA	NA	NA	NA	NA	NA	NA	NA	NA	NA	NA	NA	NA	NA	NA	NA	rpmB	50S ribosomal protein L28	Information storage and processing	Translation, ribosomal structure and biogenesis	3010	Genetic Information Processing	Translation	Ribosome
PP_5288	1.09987	1.19781	1.42881	0.863736	1	0.871517	0.756742	0.812914	0.918239	1.65422	0.9309	0.493965	NA	NA	0.398167	NA	NA	NA	0.211771	NA	NA	NA		phosphomannomutase	Metabolism	Carbohydrate transport and metabolism	520	Metabolism	Carbohydrate Metabolism	Amino, sugar and nucleotide sugar metabolism
PP_5288	1.09987	1.19781	1.42881	0.863736	1	0.871517	0.756742	0.812914	0.918239	1.65422	0.9309	0.493965	NA	NA	0.398167	NA	NA	NA	0.211771	NA	NA	NA		phosphomannomutase	Metabolism	Carbohydrate transport and metabolism	51	Metabolism	Carbohydrate Metabolism	Fructose and mannose metabolism
PP_5288	1.09987	1.19781	1.42881	0.863736	1	0.871517	0.756742	0.812914	0.918239	1.65422	0.9309	0.493965	NA	NA	0.398167	NA	NA	NA	0.211771	NA	NA	NA		phosphomannomutase	Metabolism	Carbohydrate transport and metabolism	52	Metabolism	Carbohydrate Metabolism	Galactose metabolism
PP_5288	1.09987	1.19781	1.42881	0.863736	1	0.871517	0.756742	0.812914	0.918239	1.65422	0.9309	0.493965	NA	NA	0.398167	NA	NA	NA	0.211771	NA	NA	NA		phosphomannomutase	Metabolism	Carbohydrate transport and metabolism	10	Metabolism	Carbohydrate Metabolism	Glycolyis / Gluconeogenesis
PP_5288	1.09987	1.19781	1.42881	0.863736	1	0.871517	0.756742	0.812914	0.918239	1.65422	0.9309	0.493965	NA	NA	0.398167	NA	NA	NA	0.211771	NA	NA	NA		phosphomannomutase	Metabolism	Carbohydrate transport and metabolism	31	Metabolism	Carbohydrate Metabolism	Pentose phosphate pathway
PP_5288	1.09987	1.19781	1.42881	0.863736	1	0.871517	0.756742	0.812914	0.918239	1.65422	0.9309	0.493965	NA	NA	0.398167	NA	NA	NA	0.211771	NA	NA	NA		phosphomannomutase	Metabolism	Carbohydrate transport and metabolism	230	Metabolism	Nucleotide Metabolism	Purine metabolism
PP_5288	1.09987	1.19781	1.42881	0.863736	1	0.871517	0.756742	0.812914	0.918239	1.65422	0.9309	0.493965	NA	NA	0.398167	NA	NA	NA	0.211771	NA	NA	NA		phosphomannomutase	Metabolism	Carbohydrate transport and metabolism	500	Metabolism	Carbohydrate Metabolism	Starch and sucrose metabolism
PP_5288	1.09987	1.19781	1.42881	0.863736	1	0.871517	0.756742	0.812914	0.918239	1.65422	0.9309	0.493965	NA	NA	0.398167	NA	NA	NA	0.211771	NA	NA	NA		phosphomannomutase	Metabolism	Carbohydrate transport and metabolism	522	Metabolism	Biosynthesis of Other Secondary Metabolites	Streptomycin biosynthesis
PP_5295	NA	NA	NA	NA	NA	NA	NA	NA	NA	NA	NA	NA	NA	NA	NA	NA	NA	NA	NA	NA	NA	NA		hypothetical protein	Poorly characterized	Function unknown	1	not annotated in KEGG	not annotated in KEGG	not annotated in KEGG
PP_5302	1.3825	1.34074	1.00617	1.09	1	0.843706	0.706443	0.549358	1.03115	0.923092	1.28594	NA	0.282975	0.942219	0.482388	NA	NA	0.38177	0.141819	NA	0.680887	0.356882	spoT	(p)ppGpp synthetase I; SpoT/RelA	Cellular processing and signaling	Signal transduction mechanisms	230	Metabolism	Nucleotide Metabolism	Purine metabolism
PP_5302	1.3825	1.34074	1.00617	1.09	1	0.843706	0.706443	0.549358	1.03115	0.923092	1.28594	NA	0.282975	0.942219	0.482388	NA	NA	0.38177	0.141819	NA	0.680887	0.356882	spoT	(p)ppGpp synthetase I; SpoT/RelA	Information storage and processing	Transcription	230	Metabolism	Nucleotide Metabolism	Purine metabolism
PP_5304	NA	NA	NA	NA	NA	NA	NA	NA	NA	NA	NA	NA	NA	NA	NA	NA	NA	NA	NA	NA	NA	NA		lipoprotein	Not annotated in COG	Not annotated in COG	1	not annotated in KEGG	not annotated in KEGG	not annotated in KEGG
PP_5309	NA	NA	NA	NA	NA	NA	NA	NA	NA	NA	NA	NA	NA	NA	NA	NA	NA	NA	NA	NA	NA	NA		LysR family transcriptional regulator	Information storage and processing	Transcription	1	not annotated in KEGG	not annotated in KEGG	not annotated in KEGG
PP_5310	NA	0.181631	0.249697	0.725009	1	0.784164	NA	NA	NA	0.344406	NA	NA	NA	NA	NA	NA	NA	NA	NA	NA	NA	NA	recG	ATP-dependent DNA helicase RecG	Information storage and processing	Replication, recombination and repair	3440	Genetic Information Processing	Replication and Repair	Homologous recombination
PP_5310	NA	0.181631	0.249697	0.725009	1	0.784164	NA	NA	NA	0.344406	NA	NA	NA	NA	NA	NA	NA	NA	NA	NA	NA	NA	recG	ATP-dependent DNA helicase RecG	Information storage and processing	Transcription	3440	Genetic Information Processing	Replication and Repair	Homologous recombination
PP_5311	NA	NA	NA	NA	1	NA	NA	NA	NA	NA	NA	NA	NA	NA	NA	NA	NA	NA	NA	NA	NA	NA		signal transduction protein	Cellular processing and signaling	Signal transduction mechanisms	1	not annotated in KEGG	not annotated in KEGG	not annotated in KEGG
PP_5313	NA	NA	NA	NA	1	7.8415	NA	NA	NA	NA	NA	NA	NA	NA	NA	NA	NA	NA	NA	NA	NA	NA	hupA	histone family protein DNA-binding protein	Information storage and processing	Replication, recombination and repair	1	not annotated in KEGG	not annotated in KEGG	not annotated in KEGG
PP_5335	NA	NA	NA	NA	NA	NA	NA	NA	1.23303	NA	NA	NA	NA	NA	NA	NA	NA	NA	NA	NA	NA	NA	purK	phosphoribosylaminoimidazole carboxylase ATPase subunit	Metabolism	Nucleotide transport and metabolism	230	Metabolism	Nucleotide Metabolism	Purine metabolism
PP_5336	NA	NA	NA	NA	NA	NA	NA	NA	NA	NA	NA	NA	NA	NA	NA	NA	NA	NA	NA	NA	NA	NA	purE	phosphoribosylaminoimidazole carboxylase; catalytic subunit	Metabolism	Nucleotide transport and metabolism	230	Metabolism	Nucleotide Metabolism	Purine metabolism
PP_5338	5.62476	5.14628	0.918179	0.63764	1	1.10565	3.38433	4.01674	1.09297	1.43996	0.842554	0.0952779	0.126571	0.679402	0.227183	NA	0.680925	0.0611832	0.406217	0.807372	0.0304009	0.840241	aspA	aspartate ammonia-lyase	Metabolism	Amino acid transport and metabolism	256	Metabolism	Amino Acid Metabolism	Alanine- aspartate and glutamate metabolism
PP_5338	5.62476	5.14628	0.918179	0.63764	1	1.10565	3.38433	4.01674	1.09297	1.43996	0.842554	0.0952779	0.126571	0.679402	0.227183	NA	0.680925	0.0611832	0.406217	0.807372	0.0304009	0.840241	aspA	aspartate ammonia-lyase	Metabolism	Amino acid transport and metabolism	910	Metabolism	Metabolism of Terpenoids and Polyketides	Limonene and pinene degradation
PP_5346	0.688625	0.646821	0.708787	0.905618	1	0.865287	1.99357	1.9012	1.06463	0.782656	1.04858	0.234146	0.0910048	0.133199	0.492445	NA	0.31552	0.0392998	0.101032	0.847201	0.422666	0.465337	oadA	pyruvate carboxylase subunit B	Cellular processing and signaling	Signal transduction mechanisms	620	Metabolism	Carbohydrate Metabolism	Pyruvate metabolism
PP_5346	0.688625	0.646821	0.708787	0.905618	1	0.865287	1.99357	1.9012	1.06463	0.782656	1.04858	0.234146	0.0910048	0.133199	0.492445	NA	0.31552	0.0392998	0.101032	0.847201	0.422666	0.465337	oadA	pyruvate carboxylase subunit B	Cellular processing and signaling	Signal transduction mechanisms	20	Metabolism	Carbohydrate Metabolism	TCA cycle
PP_5347	0.760158	0.731265	0.86915	0.886469	1	0.896973	1.86778	1.89457	1.03951	0.980463	0.98586	0.383728	0.0204312	0.064676	0.396471	NA	0.147832	0.00724186	0.120258	0.883727	0.841652	0.906404	accC-2	pyruvate carboxylase subunit A	Metabolism	Lipid transport and metabolism	620	Metabolism	Carbohydrate Metabolism	Pyruvate metabolism
PP_5347	0.760158	0.731265	0.86915	0.886469	1	0.896973	1.86778	1.89457	1.03951	0.980463	0.98586	0.383728	0.0204312	0.064676	0.396471	NA	0.147832	0.00724186	0.120258	0.883727	0.841652	0.906404	accC-2	pyruvate carboxylase subunit A	Metabolism	Lipid transport and metabolism	20	Metabolism	Carbohydrate Metabolism	TCA cycle
PP_5353	NA	NA	NA	NA	NA	NA	NA	NA	NA	NA	NA	NA	NA	NA	NA	NA	NA	NA	NA	NA	NA	NA		hypothetical protein	Cellular processing and signaling	Signal transduction mechanisms	1	not annotated in KEGG	not annotated in KEGG	not annotated in KEGG
PP_5366	0.811935	0.915325	0.973882	1.27047	1	0.787318	0.55826	0.472503	0.887045	0.766552	1.1815	0.0978012	0.189514	0.734171	NA	NA	NA	0.00412632	0.0569901	0.311716	NA	0.337213	lpd3	dihydrolipoamide dehydrogenase	Metabolism	Energy production and conversion	280	Metabolism	Amino Acid Metabolism	Alanine- aspartate and glutamate metabolism
PP_5366	0.811935	0.915325	0.973882	1.27047	1	0.787318	0.55826	0.472503	0.887045	0.766552	1.1815	0.0978012	0.189514	0.734171	NA	NA	NA	0.00412632	0.0569901	0.311716	NA	0.337213	lpd3	dihydrolipoamide dehydrogenase	Metabolism	Energy production and conversion	260	Metabolism	Amino Acid Metabolism	Alanine- aspartate and glutamate metabolism
PP_5366	0.811935	0.915325	0.973882	1.27047	1	0.787318	0.55826	0.472503	0.887045	0.766552	1.1815	0.0978012	0.189514	0.734171	NA	NA	NA	0.00412632	0.0569901	0.311716	NA	0.337213	lpd3	dihydrolipoamide dehydrogenase	Metabolism	Energy production and conversion	10	Metabolism	Carbohydrate Metabolism	Glycolyis / Gluconeogenesis
PP_5366	0.811935	0.915325	0.973882	1.27047	1	0.787318	0.55826	0.472503	0.887045	0.766552	1.1815	0.0978012	0.189514	0.734171	NA	NA	NA	0.00412632	0.0569901	0.311716	NA	0.337213	lpd3	dihydrolipoamide dehydrogenase	Metabolism	Energy production and conversion	620	Metabolism	Carbohydrate Metabolism	Pyruvate metabolism
PP_5366	0.811935	0.915325	0.973882	1.27047	1	0.787318	0.55826	0.472503	0.887045	0.766552	1.1815	0.0978012	0.189514	0.734171	NA	NA	NA	0.00412632	0.0569901	0.311716	NA	0.337213	lpd3	dihydrolipoamide dehydrogenase	Metabolism	Energy production and conversion	20	Metabolism	Carbohydrate Metabolism	TCA cycle
PP_5380	NA	NA	NA	NA	NA	NA	NA	NA	1.4012	NA	NA	NA	NA	NA	NA	NA	NA	NA	NA	NA	NA	NA	copA	copper resistance protein A	Metabolism	Secondary metabolites biosynthesis, transport and catabolism	1	not annotated in KEGG	not annotated in KEGG	not annotated in KEGG
PP_5395	1.36876	1.26602	0.807723	0.93847	1	0.82028	0.246524	0.196489	1.08115	0.860681	1.25465	0.168845	0.0589175	0.280993	0.570545	NA	0.137602	0.0306156	0.0228271	0.561673	0.578577	0.0939694		hypothetical protein	Poorly characterized	General function prediction only	1	not annotated in KEGG	not annotated in KEGG	not annotated in KEGG
PP_5411	0.794436	1.09872	1.1006	1.0039	1	0.918691	1.10908	0.737323	0.723054	1.09633	1.5042	0.0487636	0.194488	0.594684	0.986146	NA	0.639351	0.333655	0.0475665	0.0321046	0.267224	0.0739635	glmU	UDP-N-acetylglucosamine pyrophosphorylase	Cellular processing and signaling	Cell wall/membrane/envelope biogenesis	520	Metabolism	Carbohydrate Metabolism	Amino, sugar and nucleotide sugar metabolism
PP_5412	NA	NA	NA	NA	NA	NA	NA	NA	NA	NA	NA	NA	NA	NA	NA	NA	NA	NA	NA	NA	NA	NA	atpC	F0F1 ATP synthase subunit epsilon	Metabolism	Energy production and conversion	190	Metabolism	Energy Metabolism	Oxidative phosphorylation
PP_5413	0.992302	1.15354	0.984629	0.944195	1	0.975212	1.4632	1.30296	0.860225	1.04282	1.12298	0.830213	0.75638	0.943864	0.810948	NA	0.901189	0.0755528	0.148386	0.727413	0.131839	0.0660763	atpD	F0F1 ATP synthase subunit beta	Metabolism	Energy production and conversion	190	Metabolism	Energy Metabolism	Oxidative phosphorylation
PP_5414	0.714232	0.874175	0.984375	0.999089	1	1.20842	1.49361	1.41517	0.817035	0.985273	1.05543	0.111782	0.73478	0.907134	0.991764	NA	0.00780715	0.0719312	0.0699602	0.716458	0.947137	0.0823398	atpG	F0F1 ATP synthase subunit gamma	Metabolism	Energy production and conversion	190	Metabolism	Energy Metabolism	Oxidative phosphorylation
PP_5415	0.844241	0.858963	0.958538	0.943698	1	0.94232	1.18805	1.19465	0.982861	1.01573	0.994476	0.350952	0.142723	0.035019	0.649055	NA	0.339164	0.0440824	0.167226	0.855213	0.895151	0.935955	atpA	F0F1 ATP synthase subunit alpha	Metabolism	Energy production and conversion	190	Metabolism	Energy Metabolism	Oxidative phosphorylation
PP_5417	0.992002	0.732764	0.854905	0.826697	1	1.03051	1.54329	1.55262	1.35378	1.03412	0.993992	0.97944	0.0882511	0.0721571	0.0982483	NA	0.853987	0.12065	0.115176	0.529949	0.633593	0.971092	atpF	F0F1 ATP synthase subunit B	Metabolism	Energy production and conversion	190	Metabolism	Energy Metabolism	Oxidative phosphorylation
